# Supplementary material for: Genomic Characterization of Escherichia coli O157:H7 Associated with Multiple Sources, United States
Source: Emerg Infect Dis. 2025 May;31(Suppl 1):S109–16. doi: 10.3201/eid3113.240686 (PMC12078548; doi:10.3201/eid3113.240686)
Supplement: Appendix 2 — Genomic information for characterization of Escherichia coli O157:H7 Associated with multiple sources, United States. [file 24-0686-Techapp-s2.xlsx]

## Sheet: Appendix 2 Table 1
Article DOI: https://doi.org/10.3201/eid3113.240686
EID cannot ensure accessibility for supplementary materials supplied by authors. Readers who have difficulty accessing supplementary content should contact the authors for assistance.
Genomic Characterization of Escherichia coli O157:H7 Associated with Multiple Sources, United States
Appendix 2
Appendix 2 Table 1. Genome sequences included in this study.
SRA Accession	Bioproject Accession	WGS ID
SRR10001032	SAMN12605068	PNUSAE030194
SRR10001182	SAMN12604973	PNUSAE030148
SRR10003457	SAMN12609801	PNUSAE029063
SRR10003611	SAMN12609800	PNUSAE029062
SRR10005618	SAMN12610351	PNUSAE030310
SRR10007623	SAMN12611853	PNUSAE030372
SRR10008965	SAMN12613410	PNUSAE030399
SRR10017424	SAMN12628291	PNUSAE030748
SRR10017641	SAMN12628303	PNUSAE030750
SRR10026523	SAMN12644545	PNUSAE031200
SRR10026548	SAMN12644623	PNUSAE030954
SRR10026583	SAMN12644786	PNUSAE031258
SRR10026648	SAMN12644842	PNUSAE031270
SRR10030447	SAMN12647846	PNUSAE031359
SRR10035319	SAMN12657688	PNUSAE030876
SRR10049761	SAMN12662352	FSIS11924377
SRR10050985	SAMN12667705	PNUSAE031607
SRR10050988	SAMN12667712	PNUSAE031610
SRR10063247	SAMN12687053	PNUSAE031868
SRR10067082	SAMN12691836	PNUSAE031921
SRR10070946	SAMN12698483	PNUSAE029696
SRR10072289	SAMN12699087	PNUSAE032062
SRR10072895	SAMN12700841	PNUSAE032252
SRR10075811	SAMN12703393	PNUSAE032290
SRR10075815	SAMN12703398	PNUSAE030427
SRR10078195	SAMN12707595	PNUSAE032377
SRR10079665	SAMN12708933	PNUSAE032403
SRR10088553	SAMN12717982	PNUSAE032782
SRR10088663	SAMN12718036	PNUSAE032825
SRR10089869	SAMN12719107	PNUSAE032924
SRR10089925	SAMN12719169	PNUSAE032937
SRR10094032	SAMN12722848	PNUSAE033049
SRR10095299	SAMN12723144	PNUSAE033092
SRR10095302	SAMN12723146	PNUSAE033097
SRR10095303	SAMN12723143	PNUSAE033093
SRR10095305	SAMN12723161	PNUSAE033098
SRR10095783	SAMN17861267	PNUSAE033137
SRR10096820	SAMN12725451	PNUSAE033272
SRR10096822	SAMN12725449	PNUSAE033270
SRR10096823	SAMN12725458	PNUSAE033269
SRR10101174	SAMN12733493	PNUSAE033346
SRR10101178	SAMN12733494	PNUSAE033344
SRR10101222	SAMN12734203	PNUSAE032925
SRR10103893	SAMN12736674	PNUSAE033373
SRR10115835	SAMN12744733	PNUSAE033540
SRR10116291	SAMN12745908	PNUSAE033555
SRR10119457	SAMN12747980	PNUSAE033679
SRR10130020	SAMN12772036	PNUSAE033895
SRR10132383	SAMN12774583	PNUSAE034065
SRR10132384	SAMN12774582	PNUSAE034063
SRR10132386	SAMN12774578	PNUSAE034061
SRR10134438	SAMN17846490	PNUSAE034084
SRR10134445	SAMN17846488	PNUSAE034085
SRR10136523	SAMN12781024	PNUSAE034119
SRR10153099	SAMN12797728	PNUSAE034206
SRR10154331	SAMN12798373	PNUSAE034278
SRR10154336	SAMN12798412	PNUSAE034274
SRR10154438	SAMN12798688	PNUSAE034209
SRR10154439	SAMN12798685	PNUSAE034210
SRR10155231	SAMN12799178	PNUSAE034350
SRR10155250	SAMN12799195	PNUSAE031549
SRR10156703	SAMN12802333	PNUSAE034477
SRR10156797	SAMN12807571	PNUSAE034517
SRR10156819	SAMN12807590	PNUSAE034507
SRR10158330	SAMN12807667	PNUSAE034521
SRR10168097	SAMN12825321	PNUSAE034682
SRR10172264	SAMN12828181	PNUSAE034690
SRR10173717	SAMN12830556	PNUSAE034779
SRR10173721	SAMN12830554	PNUSAE034773
SRR10174183	SAMN12830791	PNUSAE034786
SRR10174187	SAMN12830790	PNUSAE034781
SRR10174385	SAMN12831209	PNUSAE034791
SRR10174386	SAMN12831211	PNUSAE034793
SRR10175833	SAMN12831415	PNUSAE034812
SRR10175918	SAMN12832807	PNUSAE034818
SRR10178618	SAMN12842334	PNUSAE034832
SRR10179924	SAMN12842661	PNUSAE024775
SRR10179941	SAMN12842662	PNUSAE034880
SRR10189372	SAMN12856373	PNUSAE034590
SRR10189770	SAMN12856813	PNUSAE032526
SRR10192510	SAMN12858973	PNUSAE035071
SRR10197222	SAMN12863652	PNUSAE035189
SRR10197451	SAMN12867811	PNUSAE035209
SRR10203143	SAMN12873357	PNUSAE035246
SRR10207130	SAMN12876131	PNUSAE035351
SRR10209742	SAMN12879252	PNUSAE035438
SRR10210265	SAMN12879765	PNUSAE035515
SRR10210272	SAMN12879886	PNUSAE035564
SRR10212154	SAMN12881705	PNUSAE035649
SRR10212214	SAMN12881825	PNUSAE035626
SRR10212327	SAMN12882250	PNUSAE035542
SRR10214516	SAMN12885393	PNUSAE035705
SRR10218986	SAMN12898465	PNUSAE034533
SRR10219015	SAMN12898469	PNUSAE035728
SRR10225364	SAMN12906993	PNUSAE034431
SRR10225397	SAMN12907010	PNUSAE034649
SRR10230166	SAMN12911139	PNUSAE035967
SRR10231627	SAMN12913069	PNUSAE036137
SRR10244982	SAMN12993908	PNUSAE036111
SRR10251514	SAMN13000429	PNUSAE024741
SRR10251518	SAMN13000428	PNUSAE025342
SRR10251542	SAMN13000473	PNUSAE036283
SRR10251574	SAMN13000470	PNUSAE036285
SRR10254365	SAMN13002761	PNUSAE036706
SRR10254421	SAMN13002957	PNUSAE036725
SRR10254547	SAMN13002958	PNUSAE036722
SRR10254823	SAMN13005546	PNUSAE036738
SRR10270044	SAMN13020543	PNUSAE037017
SRR10270090	SAMN13020878	PNUSAE036754
SRR10271350	SAMN13022677	PNUSAE037026
SRR10276113	SAMN13027603	PNUSAE037131
SRR10276116	SAMN13027617	PNUSAE037121
SRR10276117	SAMN13027616	PNUSAE037120
SRR10276121	SAMN13027606	PNUSAE037124
SRR10276123	SAMN13027610	PNUSAE037119
SRR10276124	SAMN13027609	PNUSAE037123
SRR10276126	SAMN13027605	PNUSAE037128
SRR10276127	SAMN13027612	PNUSAE037134
SRR10276172	SAMN17846492	PNUSAE037163
SRR10276200	SAMN13027733	PNUSAE037174
SRR10295889	SAMN13045096	PNUSAE037310
SRR10311774	SAMN13059114	PNUSAE037379
SRR10326075	SAMN13087555	PNUSAE037697
SRR10335782	SAMN13091974	PNUSAE037865
SRR10336787	SAMN13104187	PNUSAE038032
SRR10336789	SAMN13104185	PNUSAE038029
SRR10337538	SAMN13105266	PNUSAE037924
SRR10337677	SAMN13105438	PNUSAE038085
SRR10338480	SAMN13106243	PNUSAE037127
SRR10341669	SAMN13108708	PNUSAE038161
SRR10341671	SAMN13108710	PNUSAE038160
SRR10346349	SAMN13113798	PNUSAE037858
SRR10349465	SAMN13117376	PNUSAE038299
SRR10366936	SAMN13160116	PNUSAE038477
SRR10375807	SAMN13162581	PNUSAE038544
SRR10375823	SAMN13162587	PNUSAE038548
SRR10412167	SAMN13230788	PNUSAE039281
SRR10412624	SAMN13231584	PNUSAE039343
SRR10413222	SAMN13232442	PNUSAE039372
SRR10416325	SAMN13241855	PNUSAE039480
SRR10416329	SAMN13241859	PNUSAE039481
SRR10416331	SAMN13241854	PNUSAE039484
SRR10418234	SAMN13242703	2016AM-1919
SRR10418237	SAMN13242705	2016AM-1220
SRR10418244	SAMN13242721	2016AM-0698
SRR10418250	SAMN13242741	2016AM-1041
SRR10418273	SAMN13242763	2016AM-0561
SRR10418750	SAMN13243707	PNUSAE039569
SRR10420886	SAMN13245926	PNUSAE039591
SRR10420888	SAMN13245925	PNUSAE039592
SRR10434799	SAMN13264481	FSIS11925980
SRR10437596	SAMN13279824	2016AM-1733
SRR10437985	SAMN13279828	2016AM-0780
SRR10438647	SAMN13280885	PNUSAE040037
SRR10438748	SAMN13281069	PNUSAE040102
SRR10444662	SAMN13286944	PNUSAE040135
SRR10450055	SAMN13292150	PNUSAE040237
SRR10455751	SAMN13293575	PNUSAE040310
SRR10455754	SAMN13293571	PNUSAE040311
SRR10455768	SAMN13293590	PNUSAE040290
SRR10482274	SAMN13319625	PNUSAE040131
SRR10489157	SAMN13325964	PNUSAE040502
SRR10489158	SAMN13325962	PNUSAE040497
SRR10489162	SAMN13325965	PNUSAE040500
SRR10501489	SAMN13339017	PNUSAE040860
SRR10505596	SAMN13343910	PNUSAE040362
SRR10505630	SAMN13344033	PNUSAE040953
SRR10506040	SAMN13344397	PNUSAE041033
SRR10506045	SAMN13344394	PNUSAE041035
SRR10506046	SAMN13344414	PNUSAE041020
SRR10513093	SAMN13353515	PNUSAE040961
SRR10513095	SAMN13353514	PNUSAE040964
SRR10513097	SAMN13353517	PNUSAE040962
SRR10513214	SAMN13353656	PNUSAE041170
SRR10522787	SAMN13381574	PNUSAE041307
SRR10522788	SAMN13381575	PNUSAE041304
SRR10526214	SAMN13384256	PNUSAE041474
SRR10526962	SAMN13384341	PNUSAE041193
SRR10527111	SAMN13384364	PNUSAE041198
SRR10531300	SAMN13387922	PNUSAE041495
SRR10531462	SAMN13389030	PNUSAE041508
SRR10532689	SAMN13389804	PNUSAE040890
SRR10532800	SAMN13390043	PNUSAE041469
SRR10532847	SAMN13390154	PNUSAE041510
SRR10532848	SAMN13390155	PNUSAE041512
SRR10533305	SAMN13391539	PNUSAE041625
SRR10533316	SAMN13391542	PNUSAE041606
SRR10541242	SAMN13412159	PNUSAE041765
SRR10559539	SAMN13429230	PNUSAE041942
SRR10559561	SAMN13429227	PNUSAE041944
SRR10559572	SAMN13429371	PNUSAE041936
SRR10559596	SAMN13429391	PNUSAE041937
SRR10569362	SAMN13446266	PNUSAE042069
SRR10569533	SAMN13446731	PNUSAE042097
SRR10569535	SAMN13446733	PNUSAE042096
SRR10569542	SAMN13446740	PNUSAE042098
SRR10571003	SAMN13447073	PNUSAE042050
SRR10579236	SAMN13473191	PNUSAE042172
SRR10584002	SAMN13476910	PNUSAE039050
SRR10584004	SAMN13476908	PNUSAE039049
SRR10585858	SAMN13481445	PNUSAE042201
SRR10590742	SAMN13488569	PNUSAE042226
SRR10590789	SAMN13488988	PNUSAE042284
SRR10593906	SAMN13492425	PNUSAE042290
SRR10596289	SAMN13494902	PNUSAE042395
SRR10596290	SAMN13494903	PNUSAE042396
SRR10598703	SAMN13499559	PNUSAE042378
SRR10598705	SAMN13499556	PNUSAE042379
SRR10598960	SAMN13500493	PNUSAE042449
SRR10598985	SAMN13501144	PNUSAE042409
SRR10600295	SAMN13502255	PNUSAE042407
SRR10600462	SAMN13502871	PNUSAE042491
SRR10603405	SAMN13497920	FSIS21926281
SRR10608978	SAMN13513356	PNUSAE042607
SRR10612339	SAMN13517282	PNUSAE042804
SRR10612341	SAMN13517283	PNUSAE042802
SRR10615632	SAMN13520733	PNUSAE042807
SRR10665888	SAMN13541126	PNUSAE042990
SRR10666525	SAMN13541972	PNUSAE043000
SRR10666895	SAMN13541959	PNUSAE042996
SRR10669093	SAMN13542944	PNUSAE042803
SRR10679471	SAMN13551712	PNUSAE043178
SRR10688318	SAMN13558658	PNUSAE043210
SRR10688393	SAMN13559366	PNUSAE043270
SRR10688429	SAMN13559364	PNUSAE043271
SRR10689296	SAMN13560647	PNUSAE043331
SRR10690293	SAMN13562786	PNUSAE043401
SRR10691069	SAMN13562779	PNUSAE043406
SRR10695742	SAMN13570038	PNUSAE043456
SRR10696084	SAMN13571079	PNUSAE043498
SRR10696112	SAMN13575082	PNUSAE042964
SRR10696302	SAMN13575123	PNUSAE043436
SRR10724606	SAMN13616310	PNUSAE043321
SRR10724820	SAMN13616308	PNUSAE043320
SRR10725996	SAMN13616306	PNUSAE043317
SRR10728890	SAMN13624121	PNUSAE043769
SRR10744525	SAMN13649403	PNUSAE043898
SRR10748665	SAMN13657033	PNUSAE044073
SRR10748675	SAMN13657032	PNUSAE044075
SRR10751985	SAMN13663017	PNUSAE044159
SRR10758739	SAMN13672041	PNUSAE044192
SRR10760497	SAMN13673444	PNUSAE044273
SRR10761073	SAMN13673683	FSIS11927410
SRR10764316	SAMN13676438	PNUSAE044353
SRR10764318	SAMN13676433	PNUSAE044347
SRR10769049	SAMN13683404	PNUSAE043871
SRR10771141	SAMN13684950	PNUSAE042734
SRR10805202	SAMN13701233	PNUSAE044572
SRR10806287	SAMN13701485	PNUSAE044576
SRR10810420	SAMN13703517	PNUSAE044778
SRR10820825	SAMN13714851	PNUSAE044995
SRR10835743	SAMN13740793	PNUSAE045144
SRR10842874	SAMN13746977	PNUSAE045276
SRR10843352	SAMN13747089	PNUSAE045294
SRR10852490	SAMN13769247	PNUSAE045355
SRR10870909	SAMN13825459	PNUSAE045502
SRR10883587	SAMN13850656	PNUSAE045690
SRR10883978	SAMN13851341	PNUSAE045754
SRR10884011	SAMN13851925	PNUSAE045775
SRR10885431	SAMN13852964	PNUSAE045819
SRR10887326	SAMN13856388	PNUSAE045853
SRR10899401	SAMN13869583	PNUSAE045902
SRR10904914	SAMN13874193	PNUSAE046021
SRR10911974	SAMN13880038	PNUSAE046215
SRR10919025	SAMN13895936	PNUSAE046329
SRR10919681	SAMN13896453	PNUSAE046358
SRR10920924	SAMN13897676	PNUSAE046420
SRR10951137	SAMN13901344	PNUSAE043160
SRR10960894	SAMN13916247	PNUSAE046586
SRR10961053	SAMN13916473	PNUSAE046362
SRR10971388	SAMN13929730	PNUSAE046907
SRR10971792	SAMN13929954	PNUSAE033927
SRR10971991	SAMN13930200	PNUSAE046888
SRR10982264	SAMN13938484	PNUSAE047082
SRR10988667	SAMN13944385	PNUSAE047181
SRR10992304	SAMN13947607	PNUSAE047198
SRR11020189	SAMN13999473	PNUSAE047700
SRR11029317	SAMN14008370	PNUSAE047727
SRR11035904	SAMN14052745	PNUSAE047786
SRR11059484	SAMN14081059	PNUSAE048041
SRR11068980	SAMN14085427	PNUSAE048184
SRR11071203	SAMN14087150	PNUSAE048199
SRR11074724	SAMN14089356	PNUSAE048213
SRR11087850	SAMN14111988	PNUSAE016256
SRR11089019	SAMN14113008	2011EL-2338
SRR11089021	SAMN14113011	2011EL-2336
SRR11089023	SAMN14112999	2013C-4676
SRR11089030	SAMN14113016	2012EL-1012
SRR11089032	SAMN14113006	2011EL-2337
SRR11089451	SAMN14113031	2019C-3522
SRR11089453	SAMN14113018	2013C-4679
SRR11089455	SAMN14113032	2019C-3523
SRR11089456	SAMN14113033	2019C-3524
SRR11089458	SAMN14113020	2013C-4677
SRR11089464	SAMN14113019	2013C-4678
SRR11089465	SAMN14113030	2016C-4237
SRR11089466	SAMN14113028	2016C-4235
SRR11089467	SAMN14113029	2016C-4236
SRR11089468	SAMN14113036	2019C-3525
SRR11089504	SAMN14113035	2019C-3526
SRR11091474	SAMN14114061	PNUSAE048330
SRR11091491	SAMN14114272	PNUSAE048335
SRR11184857	SAMN14210575	PNUSAE038635
SRR11198006	SAMN14246410	PNUSAE049274
SRR11215355	SAMN14259213	PNUSAE049603
SRR11233740	SAMN14277395	PNUSAE049690
SRR11278169	SAMN14341644	PNUSAE050014
SRR11278171	SAMN14341643	PNUSAE050018
SRR11278172	SAMN14341645	PNUSAE050016
SRR11290899	SAMN14359912	PNUSAE050163
SRR11336259	SAMN14392433	PNUSAE050393
SRR11336262	SAMN14392426	PNUSAE050396
SRR11336265	SAMN14392427	PNUSAE050397
SRR11336266	SAMN14392432	PNUSAE050392
SRR11336286	SAMN14392471	PNUSAE050395
SRR11336326	SAMN14392509	PNUSAE050434
SRR11336332	SAMN14392506	PNUSAE050430
SRR11359564	SAMN14415740	PNUSAE050569
SRR11394670	SAMN14428850	FSIS22027460
SRR11396395	SAMN14431306	PNUSAE050675
SRR11396414	SAMN14431305	PNUSAE050676
SRR11440170	SAMN14477605	PNUSAE050848
SRR11449846	SAMN14486720	PNUSAE050894
SRR11462328	SAMN14517811	PNUSAE051145
SRR11462331	SAMN14517813	PNUSAE051081
SRR11462369	SAMN14517951	PNUSAE025140
SRR11487807	SAMN14544600	PNUSAE051392
SRR11513761	SAMN14560835	PNUSAE051460
SRR11514005	SAMN14560836	PNUSAE051459
SRR11531371	SAMN14588892	PNUSAE051511
SRR11534377	SAMN14591474	PNUSAE051559
SRR11542245	SAMN14596558	PNUSAE051659
SRR11612231	SAMN14733086	PNUSAE051899
SRR11625185	SAMN14754860	PNUSAE052053
SRR11635668	SAMN14764800	PNUSAE052064
SRR11744094	SAMN14860126	PNUSAE052388
SRR11772630	SAMN14891369	PNUSAE052480
SRR11778421	SAMN14901170	PNUSAE052611
SRR11808865	SAMN14967716	PNUSAE052795
SRR11859013	SAMN15040996	PNUSAE052994
SRR11859014	SAMN15040997	PNUSAE052993
SRR11859016	SAMN15041000	PNUSAE052992
SRR11859017	SAMN15040994	PNUSAE052996
SRR11871975	SAMN15053552	PNUSAE053024
SRR11901902	SAMN15075243	PNUSAE053065
SRR11908558	SAMN15084609	PNUSAE053165
SRR11909389	SAMN15086540	PNUSAE053207
SRR11909390	SAMN15086543	PNUSAE053200
SRR11909391	SAMN15086541	PNUSAE053212
SRR11909393	SAMN15086536	PNUSAE053211
SRR11909467	SAMN15086611	PNUSAE053217
SRR11916735	SAMN15092605	PNUSAE053244
SRR11919513	SAMN15096484	PNUSAE053089
SRR11919514	SAMN15096483	PNUSAE053090
SRR11925940	SAMN15102095	PNUSAE053302
SRR11927427	SAMN15103272	PNUSAE053319
SRR11945634	SAMN15160289	PNUSAE053474
SRR11977529	SAMN15198803	PNUSAE053661
SRR11977533	SAMN15198805	PNUSAE053664
SRR11991588	SAMN15204593	PNUSAE053685
SRR11991589	SAMN15204594	PNUSAE053686
SRR12022716	SAMN15249054	PNUSAE053938
SRR12033446	SAMN15297645	PNUSAE053222
SRR12033855	SAMN15298077	PNUSAE053977
SRR12046732	SAMN15316421	FSIS12031347
SRR12053742	SAMN15325632	PNUSAE054054
SRR12057715	SAMN15329609	PNUSAE054061
SRR12057716	SAMN15329610	PNUSAE054062
SRR12061421	SAMN15335152	PNUSAE054073
SRR12061427	SAMN15335135	PNUSAE054075
SRR12070931	SAMN15343383	PNUSAE054195
SRR12071707	SAMN15344450	FSIS12031473
SRR12071709	SAMN15344446	FSIS12031469
SRR12081729	SAMN15357359	PNUSAE054344
SRR12094756	SAMN15373912	PNUSAE054417
SRR12101053	SAMN15390176	PNUSAE054521
SRR12101058	SAMN15390173	PNUSAE054523
SRR12101059	SAMN15390181	PNUSAE054524
SRR12101060	SAMN15390178	PNUSAE054518
SRR12101069	SAMN15390125	PNUSAE054517
SRR12101088	SAMN15390170	PNUSAE054515
SRR12118085	SAMN15404603	PNUSAE054619
SRR12118086	SAMN15404599	PNUSAE054620
SRR12128989	SAMN15418805	PNUSAE054730
SRR12134603	SAMN15423819	PNUSAE054705
SRR12134697	SAMN15424902	PNUSAE054755
SRR12136367	SAMN15428413	PNUSAE054806
SRR12143883	SAMN15438809	PNUSAE054830
SRR12160525	SAMN15460859	PNUSAE054867
SRR12172985	SAMN15480894	PNUSAE055112
SRR12185934	SAMN15495227	PNUSAE055145
SRR12187482	SAMN15497428	PNUSAE055176
SRR12199256	SAMN15507379	PNUSAE055298
SRR12212851	SAMN15521832	PNUSAE055450
SRR12217702	SAMN15532326	PNUSAE055564
SRR12217706	SAMN15532325	PNUSAE055565
SRR12231627	SAMN15545142	PNUSAE055579
SRR12232608	SAMN15546496	PNUSAE055585
SRR12232613	SAMN15546493	PNUSAE055584
SRR12264804	SAMN15579322	PNUSAE055705
SRR12272725	SAMN15586600	FSIS12031826
SRR12274442	SAMN15587407	PNUSAE055788
SRR12277416	SAMN15588496	PNUSAE055835
SRR12277428	SAMN15588502	PNUSAE055833
SRR12278011	SAMN15588767	PNUSAE055876
SRR12282297	SAMN15594343	PNUSAE055891
SRR12282313	SAMN15594378	PNUSAE055893
SRR12282576	SAMN15594657	PNUSAE055877
SRR12282830	SAMN15594816	PNUSAE055914
SRR12283247	SAMN15594979	PNUSAE056014
SRR12294715	SAMN15608628	PNUSAE056059
SRR12300552	SAMN15615622	PNUSAE056067
SRR12314140	SAMN15634836	PNUSAE056117
SRR12315251	SAMN15636516	PNUSAE056157
SRR12318303	SAMN15639676	PNUSAE056219
SRR12329216	SAMN15649529	PNUSAE056158
SRR12335240	SAMN15656979	PNUSAE056310
SRR12335433	SAMN15657740	PNUSAE056309
SRR12337978	SAMN15659735	PNUSAE056376
SRR12341230	SAMN15663071	PNUSAE056396
SRR12341541	SAMN15663722	PNUSAE056507
SRR12347121	SAMN15672983	PNUSAE056546
SRR12362192	SAMN15690371	PNUSAE056625
SRR12362769	SAMN15690546	PNUSAE056694
SRR12363405	SAMN15690867	PNUSAE056704
SRR12363408	SAMN15690865	PNUSAE056702
SRR12365749	SAMN15698579	FSIS22028798
SRR12376980	SAMN15717023	PNUSAE056779
SRR12377274	SAMN15717077	PNUSAE056820
SRR12387556	SAMN15729843	PNUSAE056941
SRR12389340	SAMN15731619	PNUSAE056980
SRR12391174	SAMN15734522	PNUSAE056913
SRR12395477	SAMN15738129	PNUSAE056985
SRR12395487	SAMN15738132	PNUSAE056984
SRR12398735	SAMN15746894	PNUSAE057009
SRR12403260	SAMN15750983	FSIS12032241
SRR12404652	SAMN15753986	PNUSAE057004
SRR12404659	SAMN15753985	PNUSAE057001
SRR12411254	SAMN15758580	PNUSAE057049
SRR12411266	SAMN15758634	PNUSAE057067
SRR12412631	SAMN15759801	PNUSAE057084
SRR12424847	SAMN15777161	PNUSAE057436
SRR12424852	SAMN15777156	PNUSAE057435
SRR12424925	SAMN15777471	PNUSAE057440
SRR12436119	SAMN15802378	PNUSAE057611
SRR12454364	SAMN15822583	PNUSAE057680
SRR12455814	SAMN15824579	PNUSAE057799
SRR12455815	SAMN15824578	PNUSAE057800
SRR12455816	SAMN15824581	PNUSAE057798
SRR12462287	SAMN15831834	PNUSAE057860
SRR12462451	SAMN15832492	PNUSAE057919
SRR12463065	SAMN15832983	PNUSAE057934
SRR12465759	SAMN15845964	PNUSAE057981
SRR12467888	SAMN15848123	FSIS12032592
SRR12467889	SAMN15848122	FSIS12032591
SRR12467890	SAMN15848128	FSIS12032597
SRR12467891	SAMN15848125	FSIS12032594
SRR12467892	SAMN15848124	FSIS12032593
SRR12467893	SAMN15848126	FSIS12032595
SRR12467894	SAMN15848127	FSIS12032596
SRR12467895	SAMN15848129	FSIS12032599
SRR12467896	SAMN15848130	FSIS12032600
SRR12467897	SAMN15848131	FSIS12032601
SRR12467898	SAMN15848133	FSIS12032603
SRR12467899	SAMN15848132	FSIS12032602
SRR12467925	SAMN15848134	FSIS12032604
SRR12467926	SAMN15848137	FSIS12032607
SRR12467927	SAMN15848136	FSIS12032606
SRR12467928	SAMN15848138	FSIS12032608
SRR12468255	SAMN15848140	FSIS12032610
SRR12468256	SAMN15848139	FSIS12032609
SRR12468257	SAMN15848141	FSIS12032611
SRR12468258	SAMN15848142	FSIS12032612
SRR12468259	SAMN15848143	FSIS12032613
SRR12468260	SAMN15848144	FSIS12032614
SRR12486646	SAMN15867750	FSIS12032634
SRR12491617	SAMN15872647	PNUSAE058184
SRR12492186	SAMN15877726	PNUSAE058245
SRR12493951	SAMN15879631	PNUSAE058262
SRR12507913	SAMN15894367	PNUSAE058369
SRR12507914	SAMN15894366	PNUSAE058366
SRR12507915	SAMN15894364	PNUSAE058368
SRR12507918	SAMN15894362	PNUSAE058367
SRR12511137	SAMN15897007	PNUSAE058420
SRR12511372	SAMN15897238	PNUSAE058421
SRR12513296	SAMN15899017	PNUSAE058426
SRR12516387	SAMN15902827	PNUSAE058697
SRR12516568	SAMN15903082	PNUSAE058677
SRR12516569	SAMN15903083	PNUSAE058678
SRR12539723	SAMN15931875	PNUSAE058749
SRR12544336	SAMN15934846	PNUSAE058939
SRR12544341	SAMN15934844	PNUSAE058937
SRR12544342	SAMN15934845	PNUSAE058940
SRR12544343	SAMN15934843	PNUSAE058938
SRR12545688	SAMN15940093	FSIS12032869
SRR12550860	SAMN15946744	PNUSAE058954
SRR12558799	SAMN15950694	PNUSAE059034
SRR12558800	SAMN15950697	PNUSAE059031
SRR12559188	SAMN15951426	PNUSAE059043
SRR12559191	SAMN15951427	PNUSAE059039
SRR12564432	SAMN15960314	PNUSAE058948
SRR12567489	SAMN15962253	PNUSAE059073
SRR12567491	SAMN15962252	PNUSAE059074
SRR12567492	SAMN15962254	PNUSAE059076
SRR12571026	SAMN15967443	PNUSAE059087
SRR12571174	SAMN15967531	PNUSAE057806
SRR12573758	SAMN15969171	PNUSAE059135
SRR12595735	SAMN16064725	PNUSAE059407
SRR12595737	SAMN16064726	PNUSAE059408
SRR12595755	SAMN16064787	PNUSAE059427
SRR12604232	SAMN16073904	PNUSAE059431
SRR12611008	SAMN16082935	PNUSAE059492
SRR12619263	SAMN16091276	PNUSAE059629
SRR12623542	SAMN16100329	PNUSAE059707
SRR12623619	SAMN16100324	PNUSAE059692
SRR12633987	SAMN16124739	PNUSAE059812
SRR12633989	SAMN16124740	PNUSAE059813
SRR12637284	SAMN16129117	PNUSAE059889
SRR12637768	SAMN16129448	PNUSAE059910
SRR12638264	SAMN16129712	PNUSAE059940
SRR12641769	SAMN16133067	PNUSAE059861
SRR12642007	SAMN16134091	PNUSAE060054
SRR12646596	SAMN16174914	FSIS12033481
SRR12653617	SAMN16182020	PNUSAE059150
SRR12653622	SAMN16182242	PNUSAE059154
SRR12660729	SAMN16199134	PNUSAE060270
SRR12663953	SAMN16202572	PNUSAE060276
SRR12663960	SAMN16202565	PNUSAE060289
SRR12672039	SAMN16212794	PNUSAE060331
SRR12673258	SAMN16214051	PNUSAE060382
SRR12673264	SAMN16214055	PNUSAE060380
SRR12673265	SAMN16214054	PNUSAE060379
SRR12678694	SAMN16226813	PNUSAE060394
SRR12692784	SAMN16238657	PNUSAE060587
SRR12693700	SAMN16239134	PNUSAE060614
SRR12694632	SAMN16241110	PNUSAE060637
SRR12697318	SAMN16245524	PNUSAE060671
SRR12697765	SAMN16246389	PNUSAE060724
SRR12704750	SAMN16255201	PNUSAE060762
SRR12707631	SAMN16260460	PNUSAE060867
SRR12707634	SAMN16260462	PNUSAE060866
SRR12707638	SAMN16260456	PNUSAE060870
SRR12728784	SAMN16280475	PNUSAE061005
SRR12738848	SAMN16288288	PNUSAE061213
SRR12749151	SAMN16320218	PNUSAE061458
SRR12749153	SAMN16320219	PNUSAE061463
SRR12749494	SAMN16320257	FSIS12034118
SRR12761307	SAMN16332621	PNUSAE061399
SRR12762069	SAMN16337277	PNUSAE061507
SRR12766674	SAMN16355574	PNUSAE061586
SRR12766680	SAMN16355575	PNUSAE061587
SRR12775645	SAMN16375437	PNUSAE061717
SRR12775649	SAMN16375436	PNUSAE061719
SRR12795593	SAMN16397718	PNUSAE061959
SRR12795594	SAMN16397716	PNUSAE061958
SRR12795595	SAMN16397712	PNUSAE061957
SRR12795598	SAMN16397711	PNUSAE061962
SRR12797103	SAMN16398890	PNUSAE061966
SRR12798573	SAMN16400634	PNUSAE060220
SRR12798577	SAMN16400644	PNUSAE060218
SRR12798593	SAMN16400639	PNUSAE061026
SRR12798596	SAMN16400665	PNUSAE061315
SRR12798599	SAMN16400666	PNUSAE061314
SRR12806896	SAMN16411078	PNUSAE062071
SRR12815484	SAMN16424371	PNUSAE062105
SRR12815485	SAMN16424372	PNUSAE062104
SRR12815487	SAMN16424375	PNUSAE062102
SRR12815489	SAMN16424373	PNUSAE062103
SRR12817816	SAMN16428687	PNUSAE062131
SRR12817818	SAMN16428685	PNUSAE062130
SRR12823300	SAMN16435539	PNUSAE061925
SRR12823448	SAMN16435508	PNUSAE062177
SRR12823451	SAMN16435511	PNUSAE062171
SRR12823454	SAMN16435514	PNUSAE062169
SRR12823455	SAMN16435502	PNUSAE062176
SRR12823522	SAMN16435620	PNUSAE061995
SRR12823523	SAMN16435619	PNUSAE061992
SRR12823536	SAMN16435607	PNUSAE062009
SRR12823540	SAMN16435617	PNUSAE062006
SRR12823663	SAMN16435710	PNUSAE062188
SRR12823782	SAMN16435821	PNUSAE062196
SRR12824108	SAMN16439288	PNUSAE062206
SRR12827193	SAMN16451952	PNUSAE062211
SRR12827320	SAMN16451705	PNUSAE062312
SRR12827403	SAMN16451787	PNUSAE062286
SRR12827413	SAMN16451656	PNUSAE062354
SRR12827715	SAMN16451712	PNUSAE062290
SRR12827716	SAMN16451655	PNUSAE062353
SRR12827727	SAMN16451707	PNUSAE062291
SRR12827777	SAMN16451476	PNUSAE062361
SRR12827934	SAMN16451202	PNUSAE062366
SRR12837063	SAMN16475603	PNUSAE062446
SRR12841124	SAMN16476726	PNUSAE062493
SRR12851456	SAMN16490088	PNUSAE062737
SRR12851462	SAMN16490103	PNUSAE062743
SRR12852587	SAMN16490477	PNUSAE062765
SRR12864879	SAMN16503569	2020C-4025
SRR12866719	SAMN16505361	PNUSAE062681
SRR12884307	SAMN16532494	PNUSAE063015
SRR12884308	SAMN16532493	PNUSAE063008
SRR12884460	SAMN16532496	PNUSAE063009
SRR12897767	SAMN16551896	PNUSAE063126
SRR12901907	SAMN16558797	PNUSAE063194
SRR12901951	SAMN16558795	PNUSAE063196
SRR12908430	SAMN16564835	PNUSAE063245
SRR12908454	SAMN16564823	PNUSAE063254
SRR12908470	SAMN16564811	PNUSAE063237
SRR12908474	SAMN16564807	PNUSAE063241
SRR12916381	SAMN16569415	PNUSAE062664
SRR12916559	SAMN16573742	PNUSAE063309
SRR12922069	SAMN16580474	PNUSAE063272
SRR12926440	SAMN16583396	PNUSAE063345
SRR12927287	SAMN16584515	PNUSAE063359
SRR12927288	SAMN16584516	PNUSAE063358
SRR12951527	SAMN16604763	PNUSAE063382
SRR12956985	SAMN16615738	PNUSAE063508
SRR12957274	SAMN16615937	PNUSAE063511
SRR12967135	SAMN16628179	PNUSAE063545
SRR12967268	SAMN16628263	PNUSAE063549
SRR12967269	SAMN16628265	PNUSAE063547
SRR12967713	SAMN16629784	PNUSAE063613
SRR12968290	SAMN16630854	PNUSAE063663
SRR12973923	SAMN16644360	PNUSAE063712
SRR12974229	SAMN16651022	PNUSAE063718
SRR12975336	SAMN16655524	PNUSAE063743
SRR12975341	SAMN16655533	PNUSAE063750
SRR12975345	SAMN16655520	PNUSAE063747
SRR12977062	SAMN16658300	PNUSAE063147
SRR12977063	SAMN16658302	PNUSAE062393
SRR12979383	SAMN16662195	PNUSAE063704
SRR12979389	SAMN16662561	PNUSAE063760
SRR12979393	SAMN16662559	PNUSAE063755
SRR12982993	SAMN16667053	PNUSAE063780
SRR12982999	SAMN16667079	PNUSAE060687
SRR12991818	SAMN16675286	PNUSAE063788
SRR12991822	SAMN16675277	PNUSAE063785
SRR12993290	SAMN16676824	PNUSAE063850
SRR12993298	SAMN16676827	PNUSAE063849
SRR12993353	SAMN16676866	PNUSAE026965
SRR12994986	SAMN16678169	PNUSAE062982
SRR12998948	SAMN16686833	PNUSAE063887
SRR12998951	SAMN16686834	PNUSAE063888
SRR12998967	SAMN16686847	PNUSAE063883
SRR12999878	SAMN16687924	PNUSAE063917
SRR12999882	SAMN16687922	PNUSAE063920
SRR13010371	SAMN16709297	PNUSAE063996
SRR13010556	SAMN16709495	PNUSAE063997
SRR13012244	SAMN16710367	PNUSAE064044
SRR13012245	SAMN16710600	PNUSAE064051
SRR13012769	SAMN16710795	PNUSAE064112
SRR13012770	SAMN16710794	PNUSAE064113
SRR13012771	SAMN16710798	PNUSAE064117
SRR13012774	SAMN16710800	PNUSAE064116
SRR13012775	SAMN16710799	PNUSAE064115
SRR13021543	SAMN16730422	PNUSAE064185
SRR13045511	SAMN16784507	PNUSAE064218
SRR13045512	SAMN16784503	PNUSAE064214
SRR13050762	SAMN16786349	PNUSAE064225
SRR13065865	SAMN16809074	PNUSAE064253
SRR13065866	SAMN16809077	PNUSAE064252
SRR13067462	SAMN16810437	PNUSAE064300
SRR13068661	SAMN16811692	PNUSAE064344
SRR13073632	SAMN16817015	PNUSAE064389
SRR13088870	SAMN16842852	PNUSAE064470
SRR13092326	SAMN16847665	PNUSAE064521
SRR13092327	SAMN16847656	PNUSAE064523
SRR13092442	SAMN16847660	PNUSAE064524
SRR13093970	SAMN16850577	PNUSAE064531
SRR13094668	SAMN16853801	PNUSAE064635
SRR13094669	SAMN16853834	PNUSAE064636
SRR13094672	SAMN16853831	PNUSAE064638
SRR13094679	SAMN16853905	PNUSAE064632
SRR13094681	SAMN16853907	PNUSAE064633
SRR13110231	SAMN16873188	PNUSAE064657
SRR13120698	SAMN16878641	PNUSAE064697
SRR13124640	SAMN16881090	PNUSAE064702
SRR13132126	SAMN16911777	PNUSAE063822
SRR13132244	SAMN16911992	PNUSAE064712
SRR13132385	SAMN16912469	PNUSAE064689
SRR13143762	SAMN16914746	PNUSAE064740
SRR13147436	SAMN16917624	PNUSAE064748
SRR13156845	SAMN16938783	PNUSAE064773
SRR13160361	SAMN16947029	PNUSAE064784
SRR13161431	SAMN16949606	PNUSAE064781
SRR13167444	SAMN16960766	PNUSAE064877
SRR13176590	SAMN16970219	PNUSAE065066
SRR13178664	SAMN16975920	PNUSAE065068
SRR13180581	SAMN16979189	PNUSAE065070
SRR13182476	SAMN16981810	PNUSAE065074
SRR13183210	SAMN16982925	PNUSAE065101
SRR13183211	SAMN16982933	PNUSAE065100
SRR13183212	SAMN16982926	PNUSAE065102
SRR13195611	SAMN16990661	PNUSAE065121
SRR13195613	SAMN16990660	PNUSAE065122
SRR13200713	SAMN17004907	PNUSAE065175
SRR13200717	SAMN17004905	PNUSAE065183
SRR13209091	SAMN17018798	PNUSAE065216
SRR13211880	SAMN17020791	PNUSAE065345
SRR13218649	SAMN17027968	FSIS12035859
SRR13227009	SAMN17038333	PNUSAE065428
SRR13228498	SAMN17039401	PNUSAE065450
SRR13234036	SAMN17043372	PNUSAE065495
SRR13234046	SAMN17043371	PNUSAE065494
SRR13238630	SAMN17052597	PNUSAE065521
SRR13251400	SAMN17077380	PNUSAE065579
SRR13252183	SAMN17077381	PNUSAE065578
SRR13267794	SAMN17103517	PNUSAE065371
SRR13271356	SAMN17125797	FSIS32004410
SRR13288870	SAMN17137560	PNUSAE065967
SRR13290845	SAMN17140771	PNUSAE066069
SRR13303956	SAMN17152980	PNUSAE066104
SRR13304064	SAMN17152978	PNUSAE066106
SRR13310522	SAMN17168460	PNUSAE066117
SRR13336950	SAMN17190633	PNUSAE066389
SRR13336951	SAMN17190635	PNUSAE066384
SRR13336953	SAMN17190671	PNUSAE066386
SRR13336954	SAMN17190669	PNUSAE066385
SRR13373743	SAMN17244538	PNUSAE066445
SRR13377193	SAMN17250197	PNUSAE066456
SRR13389667	SAMN17266302	PNUSAE066546
SRR13389668	SAMN17266300	PNUSAE066545
SRR13405668	SAMN17285079	PNUSAE066617
SRR13405719	SAMN17285083	PNUSAE066615
SRR13421135	SAMN17298456	PNUSAE066669
SRR13427957	SAMN17307446	PNUSAE066715
SRR13427961	SAMN17307439	PNUSAE066725
SRR13427981	SAMN17307450	PNUSAE066716
SRR13427983	SAMN17307435	PNUSAE066705
SRR13430982	SAMN17310592	PNUSAE066789
SRR13435505	SAMN17313757	PNUSAE066814
SRR13447429	SAMN17348567	PNUSAE066868
SRR13447430	SAMN17348568	PNUSAE066863
SRR13484999	SAMN17384394	PNUSAE066949
SRR13485000	SAMN17384396	PNUSAE066947
SRR13485001	SAMN17384401	PNUSAE066951
SRR13485003	SAMN17384402	PNUSAE066950
SRR13491292	SAMN17390618	PNUSAE066961
SRR13498613	SAMN17478668	PNUSAE067027
SRR13500732	SAMN17487635	PNUSAE067037
SRR13522403	SAMN17530762	PNUSAE067092
SRR13532119	SAMN17577699	PNUSAE067100
SRR13532127	SAMN17577686	PNUSAE067099
SRR13551690	SAMN17584963	PNUSAE026676
SRR13552958	SAMN17591147	PNUSAE067120
SRR13552959	SAMN17591135	PNUSAE067119
SRR13552960	SAMN17591127	PNUSAE067117
SRR13552961	SAMN17591142	PNUSAE067118
SRR13552967	SAMN17592109	PNUSAE067137
SRR13566491	SAMN17611499	PNUSAE027201
SRR13566492	SAMN17611497	PNUSAE027203
SRR13566493	SAMN17611498	PNUSAE027202
SRR13579886	SAMN17699193	PNUSAE067267
SRR13602311	SAMN17727849	PNUSAE067273
SRR13614597	SAMN17764366	PNUSAE027204
SRR13614612	SAMN17764364	PNUSAE027205
SRR13614613	SAMN17764365	PNUSAE027206
SRR13614967	SAMN17764741	PNUSAE067374
SRR13620499	SAMN17771307	PNUSAE067142
SRR13620514	SAMN17771301	PNUSAE067428
SRR13628326	SAMN17781666	PNUSAE067445
SRR13630777	SAMN17785187	PNUSAE067452
SRR13633817	SAMN17800033	PNUSAE046783
SRR13635202	SAMN17802296	PNUSAE067462
SRR13642956	SAMN17814484	PNUSAE067471
SRR13642968	SAMN17814486	PNUSAE067472
SRR13670709	SAMN17845567	PNUSAE038636
SRR13675542	SAMN17851054	2021C-3037
SRR13706096	SAMN17910442	PNUSAE067674
SRR13733105	SAMN17963950	PNUSAE067795
SRR13733116	SAMN17963891	PNUSAE067776
SRR13747401	SAMN18006294	PNUSAE026141
SRR13747405	SAMN18006245	PNUSAE026140
SRR13747835	SAMN18006407	PNUSAE026301
SRR13753056	SAMN18011283	PNUSAE067819
SRR13771546	SAMN18039644	PNUSAE068033
SRR13791245	SAMN18071912	PNUSAE068162
SRR13791249	SAMN18071925	PNUSAE068167
SRR13791261	SAMN18072034	PNUSAE068172
SRR13795601	SAMN18074438	PNUSAE068187
SRR13815333	SAMN18095173	PNUSAE068368
SRR13815337	SAMN18095272	PNUSAE068376
SRR13815342	SAMN18095278	PNUSAE068377
SRR13858610	SAMN18140760	PNUSAE068467
SRR13872985	SAMN18200138	PNUSAE068492
SRR13872994	SAMN18200149	PNUSAE068485
SRR13889055	SAMN18207939	PNUSAE068593
SRR13900335	SAMN18214770	PNUSAE068659
SRR13900337	SAMN18214771	PNUSAE068660
SRR13944404	SAMN18266463	PNUSAE068684
SRR13952768	SAMN18286853	PNUSAE065040
SRR13955585	SAMN18289832	PNUSAE068717
SRR13955601	SAMN18290023	PNUSAE068719
SRR13955737	SAMN18289833	PNUSAE068718
SRR13957269	SAMN18290602	PNUSAE064251
SRR13969383	SAMN18314898	PNUSAE068814
SRR13971533	SAMN18316010	PNUSAE068817
SRR13971534	SAMN18316009	PNUSAE068818
SRR13976620	SAMN18318628	PNUSAE068847
SRR13979421	SAMN18321032	PNUSAE068897
SRR13995363	SAMN18349075	PNUSAE068938
SRR13995373	SAMN18349079	PNUSAE068934
SRR14028514	SAMN18402174	PNUSAE027541
SRR14028550	SAMN18402728	PNUSAE034420
SRR14029842	SAMN18412604	PNUSAE063506
SRR14035728	SAMN18428582	PNUSAE069056
SRR14035778	SAMN18428523	PNUSAE069050
SRR14035888	SAMN18429074	PNUSAE069045
SRR14035893	SAMN18429060	PNUSAE069051
SRR14035895	SAMN18429279	PNUSAE069052
SRR14037632	SAMN18434340	PNUSAE069058
SRR14068973	SAMN18490887	PNUSAE069128
SRR14072730	SAMN18497707	PNUSAE069241
SRR14097628	SAMN18529191	PNUSAE069439
SRR14097631	SAMN18529189	PNUSAE069435
SRR14139733	SAMN18613060	PNUSAE069699
SRR14145936	SAMN18620578	PNUSAE069813
SRR14173442	SAMN18650091	PNUSAE069882
SRR14183395	SAMN18673130	PNUSAE069895
SRR14183398	SAMN18673128	PNUSAE069893
SRR14219232	SAMN18718496	PNUSAE070060
SRR14234482	SAMN18738728	FSIS12139155
SRR14237726	SAMN18741447	PNUSAE070177
SRR14239085	SAMN18742067	PNUSAE070225
SRR14247122	SAMN18751473	PNUSAE070242
SRR14250224	SAMN18751714	PNUSAE070255
SRR14250228	SAMN18751722	PNUSAE070252
SRR14253224	SAMN18757922	PNUSAE070267
SRR14276922	SAMN18803156	PNUSAE070413
SRR14280128	SAMN18808666	PNUSAE070462
SRR14294962	SAMN18822675	PNUSAE070661
SRR14300249	SAMN18832723	PNUSAE070815
SRR14326978	SAMN18873074	PNUSAE071090
SRR14342033	SAMN18905500	PNUSAE071183
SRR14351875	SAMN18915205	PNUSAE071228
SRR14376531	SAMN18958195	PNUSAE071444
SRR14408272	SAMN18989594	PNUSAE071578
SRR14420169	SAMN19011642	PNUSAE071606
SRR14456225	SAMN19032866	PNUSAE071686
SRR14481171	SAMN19094420	PNUSAE071900
SRR14482357	SAMN19101829	PNUSAE071903
SRR14482359	SAMN19101828	PNUSAE071905
SRR14510380	SAMN19117144	PNUSAE072055
SRR14517841	SAMN19110654	PNUSAE071987
SRR14517983	SAMN19110652	PNUSAE071969
SRR14521878	SAMN19156840	PNUSAE072085
SRR14525674	SAMN19160404	PNUSAE072110
SRR14551585	SAMN19195262	PNUSAE072243
SRR14571377	SAMN19236094	PNUSAE072390
SRR14572363	SAMN19236095	PNUSAE072389
SRR14577383	SAMN19241630	PNUSAE072448
SRR14595990	SAMN19275175	PNUSAE072586
SRR14612155	SAMN19296494	FSIS32105192
SRR14633378	SAMN19316100	PNUSAE072719
SRR14634606	SAMN19316965	PNUSAE072773
SRR14639380	SAMN19324349	PNUSAE072109
SRR14650886	SAMN19332669	PNUSAE072966
SRR14655866	SAMN19341779	PNUSAE073017
SRR14655953	SAMN19341803	PNUSAE073011
SRR14660125	SAMN19354205	PNUSAE073087
SRR14660138	SAMN19354217	PNUSAE073100
SRR14660312	SAMN19354212	PNUSAE073085
SRR14660545	SAMN19354218	PNUSAE073092
SRR14660827	SAMN19354725	PNUSAE073122
SRR14661172	SAMN19354216	PNUSAE073084
SRR14677912	SAMN19404889	PNUSAE073219
SRR14677917	SAMN19403498	PNUSAE073215
SRR14687299	SAMN19431983	PNUSAE073262
SRR14704038	SAMN19489225	PNUSAE073377
SRR14704450	SAMN19490445	PNUSAE073408
SRR14711376	SAMN19513566	PNUSAE073522
SRR14711400	SAMN19513592	PNUSAE073550
SRR14711882	SAMN19513600	PNUSAE073543
SRR14724719	SAMN19515112	PNUSAE073458
SRR14727498	SAMN19548005	PNUSAE073568
SRR14736556	SAMN19573040	PNUSAE073630
SRR14739061	SAMN19573766	PNUSAE073746
SRR14748053	SAMN19591670	PNUSAE073775
SRR14759089	SAMN19605049	PNUSAE074030
SRR14759138	SAMN19605086	PNUSAE074026
SRR14804791	SAMN19691829	PNUSAE074376
SRR14808331	SAMN19696502	PNUSAE074436
SRR14811294	SAMN19697505	PNUSAE074526
SRR14811431	SAMN19697987	PNUSAE074550
SRR14811432	SAMN19697989	PNUSAE074552
SRR14811711	SAMN19697988	PNUSAE074551
SRR14846584	SAMN19760045	PNUSAE074641
SRR14846726	SAMN19760042	PNUSAE074642
SRR14855946	SAMN19763668	PNUSAE074661
SRR14863571	SAMN19775486	PNUSAE074751
SRR14863605	SAMN19775493	PNUSAE074753
SRR14868172	SAMN19789519	PNUSAE074795
SRR14870681	SAMN19795620	PNUSAE074824
SRR14871628	SAMN19796855	PNUSAE074637
SRR14872156	SAMN19796027	PNUSAE074847
SRR14872297	SAMN19796842	PNUSAE074950
SRR14873569	SAMN19801193	PNUSAE075097
SRR14874118	SAMN19801268	PNUSAE075173
SRR14874920	SAMN19801187	PNUSAE075094
SRR14878281	SAMN19812455	PNUSAE075222
SRR14882797	SAMN19814492	PNUSAE074265
SRR14883103	SAMN19814758	PNUSAE075199
SRR14893383	SAMN19838462	PNUSAE075257
SRR14912896	SAMN19864258	PNUSAE075320
SRR14924164	SAMN19897136	PNUSAE075325
SRR14962768	SAMN19916488	PNUSAE072628
SRR14979272	SAMN19948870	PNUSAE075735
SRR14982020	SAMN19920603	PNUSAE075641
SRR15023625	SAMN20012373	PNUSAE075959
SRR15049763	SAMN20080775	PNUSAE076114
SRR15053908	SAMN20085028	PNUSAE076142
SRR15053957	SAMN20085020	PNUSAE076233
SRR15055728	SAMN20086340	PNUSAE076259
SRR15055854	SAMN20086565	PNUSAE076284
SRR15075145	SAMN20124556	PNUSAE076377
SRR15095816	SAMN20163536	PNUSAE076483
SRR15128350	SAMN20203770	PNUSAE076871
SRR15157809	SAMN20246715	PNUSAE077060
SRR15164319	SAMN20251353	PNUSAE077072
SRR15164335	SAMN20251347	PNUSAE077061
SRR15192816	SAMN20306424	PNUSAE077301
SRR15192881	SAMN20306484	PNUSAE077342
SRR15194608	SAMN20308147	PNUSAE077413
SRR15194625	SAMN20308154	PNUSAE077368
SRR15194655	SAMN20308206	PNUSAE077492
SRR15194742	SAMN20308256	PNUSAE077512
SRR15194885	SAMN20308336	PNUSAE077515
SRR15194887	SAMN20308339	PNUSAE077516
SRR15194889	SAMN20308342	PNUSAE077517
SRR15194890	SAMN20308341	PNUSAE077521
SRR15194891	SAMN20308340	PNUSAE077520
SRR15194892	SAMN20308335	PNUSAE077514
SRR15200108	SAMN20330483	PNUSAE077581
SRR15217881	SAMN20351533	PNUSAE077869
SRR15218087	SAMN20351630	PNUSAE077893
SRR15228769	SAMN20362739	PNUSAE077929
SRR15228772	SAMN20362742	PNUSAE077926
SRR15228778	SAMN20362741	PNUSAE077922
SRR15230019	SAMN20362674	PNUSAE077892
SRR15238046	SAMN20370566	PNUSAE078000
SRR15248639	SAMN20399170	PNUSAE078081
SRR15249578	SAMN20407786	PNUSAE078126
SRR15249789	SAMN20409383	PNUSAE078206
SRR15253454	SAMN20415480	PNUSAE078251
SRR15265187	SAMN20446544	PNUSAE077918
SRR15279114	SAMN20458326	PNUSAE078487
SRR15298945	SAMN20487680	PNUSAE078603
SRR15300599	SAMN20492360	PNUSAE078624
SRR15300601	SAMN20492356	PNUSAE078623
SRR15300602	SAMN20492359	PNUSAE078628
SRR15319329	SAMN20516152	PNUSAE078759
SRR15319953	SAMN20516777	PNUSAE078762
SRR15319960	SAMN20516784	PNUSAE078764
SRR15328288	SAMN20522827	PNUSAE078977
SRR15328308	SAMN20522825	PNUSAE078976
SRR15340801	SAMN20561547	PNUSAE079138
SRR15341689	SAMN20558660	PNUSAE078899
SRR15342237	SAMN20561546	PNUSAE079137
SRR15346173	SAMN20584927	PNUSAE079187
SRR15346226	SAMN20584926	PNUSAE079188
SRR15356746	SAMN20594132	PNUSAE079263
SRR15361939	SAMN20603255	PNUSAE079333
SRR15367834	SAMN20603606	PNUSAE079359
SRR15373528	SAMN20669668	PNUSAE079412
SRR15376337	SAMN20676047	PNUSAE079573
SRR15377995	SAMN20678786	PNUSAE079604
SRR15382822	SAMN20678798	PNUSAE079603
SRR15405777	SAMN20695989	PNUSAE079648
SRR15410472	SAMN20700930	PNUSAE079718
SRR15410511	SAMN20700935	PNUSAE079716
SRR15410513	SAMN20700934	PNUSAE079719
SRR15410514	SAMN20700932	PNUSAE079715
SRR15420413	SAMN20708505	PNUSAE079225
SRR15441584	SAMN20769212	PNUSAE079946
SRR15447029	SAMN20776055	PNUSAE080030
SRR15462107	SAMN20802060	PNUSAE080039
SRR15483441	SAMN20812979	PNUSAE080166
SRR15483652	SAMN20812977	PNUSAE080171
SRR15488729	SAMN20812975	PNUSAE080169
SRR15488862	SAMN20812978	PNUSAE080172
SRR15494514	SAMN20821186	PNUSAE080248
SRR15496956	SAMN20814567	PNUSAE080229
SRR15497168	SAMN20816232	PNUSAE080192
SRR15498218	SAMN20833829	PNUSAE080272
SRR15499710	SAMN20837347	PNUSAE080343
SRR15504537	SAMN20840799	PNUSAE080409
SRR15509747	SAMN20848256	PNUSAE080147
SRR15526916	SAMN20862126	PNUSAE080687
SRR15529571	SAMN20863157	PNUSAE080750
SRR15539553	SAMN20887886	PNUSAE080870
SRR15539643	SAMN20887893	PNUSAE080876
SRR15539687	SAMN20887902	PNUSAE080871
SRR15539691	SAMN20887900	PNUSAE080874
SRR15563811	SAMN20929591	PNUSAE080949
SRR15567240	SAMN20931820	PNUSAE081069
SRR15567244	SAMN20931816	PNUSAE081063
SRR15571269	SAMN20934359	PNUSAE081188
SRR15571273	SAMN20934361	PNUSAE081189
SRR15571332	SAMN20934507	PNUSAE081254
SRR15593023	SAMN20956030	PNUSAE081284
SRR15611350	SAMN20972872	PNUSAE081142
SRR15611835	SAMN20972904	PNUSAE081443
SRR15611836	SAMN20972899	PNUSAE081446
SRR15613998	SAMN20976196	PNUSAE081485
SRR15613999	SAMN20981374	PNUSAE081494
SRR15614000	SAMN20976198	PNUSAE081484
SRR15614002	SAMN20981388	PNUSAE081496
SRR15632887	SAMN21002559	PNUSAE081591
SRR15633090	SAMN21002566	PNUSAE081588
SRR15633134	SAMN21002549	PNUSAE081570
SRR15633203	SAMN21000046	PNUSAE081546
SRR15634650	SAMN20995970	PNUSAE081366
SRR15652781	SAMN21021579	PNUSAE081637
SRR15668650	SAMN21038203	PNUSAE081872
SRR15669861	SAMN21040381	PNUSAE081942
SRR15669862	SAMN21040373	PNUSAE081947
SRR15671610	SAMN21040843	PNUSAE081983
SRR15671611	SAMN21040862	PNUSAE081991
SRR15671984	SAMN21040847	PNUSAE081986
SRR15672746	SAMN21092296	PNUSAE082004
SRR15672840	SAMN21103663	PNUSAE082026
SRR15672855	SAMN21103787	PNUSAE082023
SRR15673059	SAMN21103817	PNUSAE082024
SRR15673935	SAMN21154521	PNUSAE082042
SRR15678648	SAMN21160024	PNUSAE082059
SRR15686559	SAMN21170206	PNUSAE082172
SRR15686560	SAMN21170211	PNUSAE082168
SRR15688740	SAMN21172551	PNUSAE082187
SRR15692615	SAMN21175658	PNUSAE082208
SRR15704185	SAMN21209354	PNUSAE082282
SRR15718873	SAMN21220167	PNUSAE082503
SRR15737037	SAMN21302199	PNUSAE082548
SRR15783393	SAMN21345710	PNUSAE082647
SRR15808758	SAMN21356501	PNUSAE082130
SRR15833377	SAMN21371025	PNUSAE082839
SRR15833988	SAMN21371541	PNUSAE082873
SRR15833989	SAMN21371538	PNUSAE082875
SRR15845705	SAMN21392139	PNUSAE082953
SRR15879347	SAMN21412401	PNUSAE083047
SRR15888110	SAMN21426172	PNUSAE083284
SRR15907644	SAMN21444939	PNUSAE083363
SRR15915246	SAMN21462258	PNUSAE083397
SRR15927179	SAMN21465322	PNUSAE083418
SRR15931727	SAMN21482124	PNUSAE083489
SRR15942381	SAMN21481132	PNUSAE083490
SRR15948281	SAMN21495846	PNUSAE083583
SRR15948282	SAMN21493724	PNUSAE083554
SRR15972511	SAMN21523784	PNUSAE083672
SRR16008808	SAMN21553850	PNUSAE083979
SRR16011964	SAMN21554773	PNUSAE083954
SRR16035891	SAMN21582387	PNUSAE084180
SRR16035892	SAMN21582385	PNUSAE084184
SRR16035894	SAMN21582394	PNUSAE084182
SRR16035895	SAMN21582392	PNUSAE084185
SRR16086226	SAMN21855593	PNUSAE084183
SRR16089296	SAMN21856706	PNUSAE084406
SRR16089324	SAMN21856723	PNUSAE084425
SRR16089702	SAMN21857538	PNUSAE084529
SRR16092793	SAMN21873265	PNUSAE084631
SRR16095659	SAMN21877985	PNUSAE084639
SRR16097031	SAMN21879938	PNUSAE084669
SRR16104176	SAMN21887574	PNUSAE084711
SRR16104177	SAMN21887575	PNUSAE084713
SRR16105554	SAMN21888406	PNUSAE084715
SRR16149280	SAMN21971893	PNUSAE084891
SRR16153085	SAMN21974711	PNUSAE085058
SRR16153088	SAMN21974709	PNUSAE085057
SRR16155228	SAMN21976020	PNUSAE085080
SRR16192115	SAMN22034186	PNUSAE085092
SRR16192205	SAMN22042781	PNUSAE085260
SRR16193816	SAMN22043827	PNUSAE085324
SRR16204365	SAMN22063514	PNUSAE085425
SRR16211611	SAMN22067237	PNUSAE085493
SRR16212073	SAMN22067252	PNUSAE085482
SRR16212107	SAMN22067234	PNUSAE085477
SRR16230391	SAMN22107644	PNUSAE085554
SRR16234927	SAMN22131147	PNUSAE085596
SRR16234935	SAMN22130144	PNUSAE085576
SRR16236732	SAMN22134906	PNUSAE085623
SRR16243361	SAMN22137762	PNUSAE085684
SRR16243436	SAMN22137318	PNUSAE085707
SRR16243439	SAMN22137319	PNUSAE085705
SRR16291006	SAMN22214521	PNUSAE085893
SRR16292048	SAMN22215855	PNUSAE085998
SRR16292050	SAMN22215862	PNUSAE085994
SRR16298019	SAMN22226024	PNUSAE085953
SRR16300616	SAMN22228211	PNUSAE086073
SRR16301808	SAMN22232098	PNUSAE086078
SRR16316996	SAMN22249095	PNUSAE086132
SRR1634435	SAMN03135735	2014C-4396
SRR16352870	SAMN22322912	PNUSAE086271
SRR16356221	SAMN22329938	PNUSAE086347
SRR16387333	SAMN22365140	PNUSAE086076
SRR16470269	SAMN22372383	PNUSAE086525
SRR16480165	SAMN22403949	PNUSAE086588
SRR16493580	SAMN22417916	PNUSAE086243
SRR16493582	SAMN22417917	PNUSAE086238
SRR16501653	SAMN22426768	FSIS12106080
SRR16532277	SAMN22504507	PNUSAE086948
SRR16532532	SAMN22504737	PNUSAE086951
SRR16537284	SAMN22509499	PNUSAE086976
SRR16538894	SAMN22512768	PNUSAE086981
SRR16538920	SAMN22512792	PNUSAE087002
SRR16539867	SAMN22512953	PNUSAE087005
SRR16568632	SAMN22562154	PNUSAE087263
SRR16570282	SAMN22562845	PNUSAE087368
SRR16570286	SAMN22562858	PNUSAE087367
SRR16570327	SAMN22562868	PNUSAE087394
SRR16570550	SAMN22562914	PNUSAE087417
SRR16570554	SAMN22562915	PNUSAE087416
SRR16570555	SAMN22562913	PNUSAE087419
SRR16579222	SAMN22581392	PNUSAE087502
SRR16612322	SAMN22645431	PNUSAE087664
SRR16652527	SAMN22813753	PNUSAE087835
SRR16652528	SAMN22813168	PNUSAE087848
SRR16683915	SAMN22824395	PNUSAE087941
SRR16684200	SAMN22824515	PNUSAE088021
SRR16684254	SAMN22824543	PNUSAE088068
SRR16693897	SAMN22835997	PNUSAE088164
SRR16706014	SAMN22841716	PNUSAE088212
SRR16762434	SAMN22864782	PNUSAE088281
SRR16773370	SAMN22892816	PNUSAE088378
SRR16774933	SAMN22894263	PNUSAE088398
SRR16776822	SAMN22896025	PNUSAE088401
SRR16820795	SAMN22934767	PNUSAE088429
SRR16820796	SAMN22934008	PNUSAE088430
SRR16820798	SAMN22934768	PNUSAE088432
SRR16828831	SAMN22938689	PNUSAE088505
SRR16894722	SAMN23012428	PNUSAE088801
SRR16894724	SAMN23012425	PNUSAE088804
SRR16905146	SAMN23034910	PNUSAE088827
SRR16913545	SAMN23039562	PNUSAE088892
SRR16913568	SAMN23039561	PNUSAE088891
SRR16913973	SAMN23039629	PNUSAE088894
SRR16913974	SAMN23039632	PNUSAE088847
SRR16914050	SAMN23039642	PNUSAE088913
SRR16914058	SAMN23039645	PNUSAE088870
SRR16947393	SAMN23164268	PNUSAE089051
SRR16947398	SAMN23164272	PNUSAE089053
SRR16947633	SAMN23164296	PNUSAE086602
SRR16951699	SAMN23167741	PNUSAE089170
SRR16952365	SAMN23168147	PNUSAE089259
SRR16952366	SAMN23168152	PNUSAE089257
SRR16952370	SAMN23168157	PNUSAE089235
SRR16976223	SAMN23284735	PNUSAE089416
SRR16976485	SAMN23285068	PNUSAE089421
SRR16976486	SAMN23285073	PNUSAE089423
SRR16976488	SAMN23285086	PNUSAE089422
SRR16976489	SAMN23285078	PNUSAE089420
SRR16981167	SAMN23299033	PNUSAE089377
SRR16981169	SAMN23299030	PNUSAE089375
SRR16987659	SAMN23309432	PNUSAE089479
SRR16989286	SAMN23311441	PNUSAE089430
SRR16989461	SAMN23313439	PNUSAE089487
SRR16989470	SAMN23313442	PNUSAE089484
SRR17006637	SAMN23390433	PNUSAE089582
SRR17010761	SAMN23391349	PNUSAE089765
SRR17010896	SAMN23391463	PNUSAE089791
SRR17010911	SAMN23391467	PNUSAE089774
SRR17017349	SAMN23408100	PNUSAE089839
SRR17017417	SAMN23408485	PNUSAE089811
SRR17017418	SAMN23408490	PNUSAE089812
SRR17017419	SAMN23408494	PNUSAE089816
SRR17017420	SAMN23408493	PNUSAE089817
SRR17020609	SAMN23412663	PNUSAE089935
SRR17028267	SAMN23425955	PNUSAE090022
SRR17043682	SAMN23455486	PNUSAE090101
SRR17066009	SAMN23491969	PNUSAE090147
SRR17100249	SAMN23572473	PNUSAE090395
SRR17120399	SAMN23605142	PNUSAE090443
SRR17121921	SAMN23609111	PNUSAE090552
SRR17121922	SAMN23609297	PNUSAE090554
SRR17138949	SAMN23672932	PNUSAE090435
SRR17139534	SAMN23701177	PNUSAE090342
SRR17143832	SAMN23705587	PNUSAE090677
SRR17144816	SAMN23707838	PNUSAE090696
SRR17196580	SAMN23893896	PNUSAE091082
SRR17221971	SAMN24010556	PNUSAE091275
SRR17221975	SAMN24010550	PNUSAE091279
SRR17221997	SAMN24010567	PNUSAE091280
SRR17222019	SAMN24010563	PNUSAE091284
SRR17222020	SAMN24010561	PNUSAE091278
SRR17222041	SAMN24010572	PNUSAE091273
SRR17230268	SAMN24039353	PNUSAE091364
SRR17244160	SAMN24107217	PNUSAE091430
SRR17252943	SAMN24144525	PNUSAE091489
SRR17266922	SAMN24175051	PNUSAE091592
SRR17282454	SAMN24252807	PNUSAE091740
SRR17282513	SAMN24252837	PNUSAE091738
SRR17282517	SAMN24252838	PNUSAE091735
SRR17282527	SAMN24252902	PNUSAE091754
SRR17282528	SAMN24252840	PNUSAE091739
SRR17282820	SAMN24254418	PNUSAE091834
SRR17282824	SAMN24254411	PNUSAE091841
SRR17282826	SAMN24254413	PNUSAE091839
SRR1732299	SAMN03272074	2014C-4671
SRR17323590	SAMN24370155	PNUSAE091973
SRR17334302	SAMN24434702	PNUSAE092044
SRR17335132	SAMN24437944	PNUSAE092056
SRR17338195	SAMN24442232	PNUSAE092172
SRR17408293	SAMN24585392	PNUSAE092320
SRR17413374	SAMN24589116	PNUSAE092422
SRR17414976	SAMN24592311	PNUSAE092466
SRR17425632	SAMN24608099	PNUSAE092294
SRR17528807	SAMN24804950	PNUSAE092593
SRR17534148	SAMN24807926	PNUSAE092636
SRR17548913	SAMN24836424	PNUSAE092814
SRR17549348	SAMN24836894	PNUSAE092851
SRR1758760	SAMN03283216	2014C-4649
SRR17623803	SAMN25005604	PNUSAE093003
SRR17624089	SAMN25005596	PNUSAE092994
SRR17624192	SAMN25005602	PNUSAE093001
SRR17624194	SAMN25005597	PNUSAE092995
SRR17624195	SAMN25005605	PNUSAE093004
SRR17654498	SAMN25067781	PNUSAE093066
SRR17694784	SAMN25159682	PNUSAE093325
SRR17717753	SAMN25224214	PNUSAE093340
SRR17735725	SAMN25243323	PNUSAE093467
SRR17752540	SAMN25248636	PNUSAE093501
SRR17786864	SAMN25337469	PNUSAE093605
SRR17806643	SAMN25372789	PNUSAE093664
SRR17809391	SAMN25375982	PNUSAE093667
SRR17833844	SAMN25516161	PNUSAE093702
SRR17885995	SAMN25653200	FDA1179988-S002-037
SRR17932600	SAMN25741141	PNUSAE094209
SRR18016417	SAMN25937325	PNUSAE094550
SRR18018923	SAMN25943221	PNUSAE094610
SRR18018930	SAMN25941419	PNUSAE094630
SRR18035241	SAMN25965430	PNUSAE094684
SRR18088215	SAMN26136331	PNUSAE094873
SRR18089498	SAMN26137350	PNUSAE094876
SRR18115679	SAMN26200193	PNUSAE095179
SRR18230658	SAMN26441755	PNUSAE095641
SRR18278221	SAMN26540255	PNUSAE095918
SRR18278471	SAMN26540667	PNUSAE096049
SRR18292933	SAMN26565133	PNUSAE096100
SRR18293025	SAMN26565213	PNUSAE096098
SRR18349784	SAMN26796895	PNUSAE096643
SRR18435406	SAMN26875404	PNUSAE097046
SRR18530574	SAMN27064493	PNUSAE097590
SRR18571916	SAMN27184913	PNUSAE097690
SRR18600643	SAMN27291331	PNUSAE097818
SRR18600734	SAMN27291337	PNUSAE097819
SRR18713761	SAMN27289154	NY63369243
SRR18713764	SAMN27289193	NY63370750
SRR18713765	SAMN27289192	NY63370719
SRR18713789	SAMN27289170	NY63369761
SRR18713799	SAMN27289161	NY63369460
SRR18753183	SAMN27584914	PNUSAE098408
SRR18753236	SAMN27584923	PNUSAE098420
SRR18771596	SAMN27604107	PNUSAE098582
SRR18771753	SAMN27604108	PNUSAE098584
SRR18771758	SAMN27604109	PNUSAE098583
SRR18791245	SAMN27620501	PNUSAE098567
SRR18820677	SAMN27642328	PNUSAE098873
SRR18821479	SAMN27642701	PNUSAE098909
SRR18824227	SAMN27646186	PNUSAE090777
SRR18824228	SAMN27646182	PNUSAE090781
SRR18964615	SAMN27959454	PNUSAE099711
SRR18965152	SAMN27959679	PNUSAE099714
SRR19032661	SAMN28029326	PNUSAE099887
SRR19066392	SAMN28061557	PNUSAE100094
SRR19094000	SAMN28100807	PNUSAE100113
SRR19119689	SAMN28111733	PNUSAE100288
SRR19127000	SAMN28118665	PNUSAE100353
SRR19146748	SAMN28162450	PNUSAE100416
SRR19148138	SAMN28164569	PNUSAE100582
SRR19148192	SAMN28165374	PNUSAE100606
SRR19148454	SAMN28165384	PNUSAE100623
SRR19149396	SAMN28165817	PNUSAE100644
SRR19158454	SAMN28177706	PNUSAE100809
SRR19186715	SAMN28232034	PNUSAE101006
SRR19200068	SAMN28236002	PNUSAE101002
SRR19200103	SAMN28236001	PNUSAE101000
SRR19217582	SAMN28447339	PNUSAE096747
SRR19217656	SAMN28447523	PNUSAE096773
SRR19217666	SAMN28447505	PNUSAE096754
SRR19218106	SAMN28448748	PNUSAE097112
SRR19218112	SAMN28448742	PNUSAE097106
SRR19221454	SAMN28448917	PNUSAE098227
SRR19221455	SAMN28448916	PNUSAE098226
SRR19221702	SAMN28449727	PNUSAE099003
SRR19223881	SAMN28450148	PNUSAE100149
SRR19223885	SAMN28450144	PNUSAE100145
SRR19223890	SAMN28450139	PNUSAE100140
SRR19226509	SAMN28452777	PNUSAE101235
SRR19237470	SAMN28446911	PNUSAE096739
SRR19240611	SAMN28471170	PNUSAE101420
SRR19332399	SAMN28561722	PNUSAE101633
SRR19383126	SAMN28639254	PNUSAE102010
SRR19395583	SAMN28657236	PNUSAE102024
SRR19417268	SAMN28680888	PNUSAE102118
SRR19521917	SAMN28838655	PNUSAE102526
SRR19531540	SAMN28853772	PNUSAE102737
SRR19545368	SAMN28871685	PNUSAE102988
SRR19549299	SAMN28878997	PNUSAE102825
SRR19552305	SAMN28885137	PNUSAE103163
SRR19616413	SAMN28962977	PNUSAE103577
SRR19649794	SAMN29042333	PNUSAE103881
SRR19681159	SAMN29150212	PNUSAE104169
SRR19843161	SAMN29328823	PNUSAE105099
SRR19843162	SAMN29328824	PNUSAE105102
SRR19884083	SAMN29401983	PNUSAE105695
SRR19888334	SAMN29403371	PNUSAE105703
SRR19908910	SAMN29441184	PNUSAE105778
SRR19909828	SAMN29442421	PNUSAE105857
SRR19979646	SAMN29502764	PNUSAE106157
SRR19986420	SAMN29506777	PNUSAE106205
SRR1999980	SAMN03569567	07-3541
SRR20020472	SAMN29580227	PNUSAE106610
SRR20028850	SAMN29585273	PNUSAE106726
SRR20028854	SAMN29585275	PNUSAE106724
SRR20046865	SAMN29598075	PNUSAE106662
SRR20046866	SAMN29598099	PNUSAE106669
SRR20049316	SAMN29600256	PNUSAE106821
SRR20071574	SAMN29623307	PNUSAE106684
SRR20076953	SAMN29630501	PNUSAE106865
SRR20082437	SAMN29635999	PNUSAE107045
SRR20105161	SAMN29661194	PNUSAE107083
SRR20203524	SAMN29750785	PNUSAE107171
SRR20203618	SAMN29750777	PNUSAE107166
SRR20203627	SAMN29750787	PNUSAE107165
SRR20207343	SAMN29756011	PNUSAE107184
SRR20207345	SAMN29756028	PNUSAE107182
SRR20219411	SAMN29766779	PNUSAE107270
SRR20224953	SAMN29767581	PNUSAE107291
SRR20229712	SAMN29768043	PNUSAE107338
SRR20300489	SAMN29813961	PNUSAE107702
SRR20354541	SAMN29878207	PNUSAE103883
SRR20363490	SAMN29881622	PNUSAE108042
SRR20423159	SAMN29894109	PNUSAE108090
SRR20427558	SAMN29901736	PNUSAE108146
SRR20429822	SAMN29902180	PNUSAE108211
SRR20458486	SAMN29893578	FSIS12213247
SRR20535468	SAMN29872551	PNUSAE107914
SRR20637457	SAMN29954767	PNUSAE108421
SRR20650053	SAMN29980030	PNUSAE108551
SRR20665959	SAMN29993539	PNUSAE108565
SRR20670449	SAMN29997284	PNUSAE108596
SRR20718338	SAMN30058166	PNUSAE108800
SRR20718339	SAMN30058167	PNUSAE108806
SRR20753921	SAMN30106558	PNUSAE108891
SRR2080966	SAMN03785359	2015C-3875
SRR20825403	SAMN30151678	PNUSAE109238
SRR20862125	SAMN30167406	PNUSAE109297
SRR20868958	SAMN30168022	PNUSAE109319
SRR20966252	SAMN30197355	PNUSAE109706
SRR20966467	SAMN30197356	PNUSAE109705
SRR20994426	SAMN30220787	PNUSAE109909
SRR21002158	SAMN30236217	PNUSAE109924
SRR21006478	SAMN30240495	PNUSAE109949
SRR21007788	SAMN30243167	PNUSAE110012
SRR21020350	SAMN30274366	PNUSAE108553
SRR21023600	SAMN30278451	PNUSAE110114
SRR2103805	SAMN03862030	FSIS1500876
SRR21043183	SAMN30307791	PNUSAE110290
SRR21051661	SAMN30312361	PNUSAE110332
SRR21065562	SAMN30321951	PNUSAE110421
SRR21067975	SAMN30323810	PNUSAE110495
SRR21068474	SAMN30323831	PNUSAE110511
SRR21071620	SAMN30325585	PNUSAE110577
SRR21082837	SAMN30344431	PNUSAE110677
SRR21090073	SAMN30349104	PNUSAE110705
SRR21102225	SAMN30370586	PNUSAE110802
SRR21124110	SAMN30388473	PNUSAE110962
SRR21130531	SAMN30397953	PNUSAE110996
SRR21145627	SAMN30410580	PNUSAE111046
SRR21145660	SAMN30410590	PNUSAE111067
SRR21146208	SAMN30410551	PNUSAE111048
SRR21146478	SAMN30410541	PNUSAE111052
SRR21160413	SAMN30437964	PNUSAE111215
SRR21161456	SAMN30438618	PNUSAE111129
SRR21199680	SAMN30497831	PNUSAE111884
SRR21205517	SAMN30439293	PNUSAE086208
SRR21221364	SAMN30525832	PNUSAE112059
SRR21226703	SAMN30438867	PNUSAE111268
SRR21227571	SAMN30443493	PNUSAE111342
SRR21228265	SAMN30469478	PNUSAE111637
SRR21232822	SAMN30526301	PNUSAE112092
SRR21276449	SAMN30542554	PNUSAE111537
SRR21292494	SAMN30557812	PNUSAE112166
SRR21294725	SAMN30559801	PNUSAE112086
SRR21295060	SAMN30559952	PNUSAE111975
SRR21297063	SAMN30565920	PNUSAE112381
SRR21297068	SAMN30565989	PNUSAE112403
SRR21297102	SAMN30565990	PNUSAE112402
SRR2131801	SAMN03940591	FSIS1500869
SRR2131819	SAMN03940269	FSIS1500795
SRR21350483	SAMN30597199	PNUSAE112568
SRR21350486	SAMN30597205	PNUSAE112572
SRR21401689	SAMN30645977	PNUSAE112789
SRR21401690	SAMN30646022	PNUSAE112791
SRR21403439	SAMN30648353	PNUSAE112634
SRR21451866	SAMN30696229	PNUSAE113156
SRR21462228	SAMN30712208	PNUSAE113182
SRR21492022	SAMN30728565	PNUSAE113363
SRR21498023	SAMN30748417	PNUSAE113370
SRR21530262	SAMN30806552	PNUSAE113529
SRR21533284	SAMN30810058	PNUSAE113656
SRR21534599	SAMN30812527	PNUSAE113682
SRR21535471	SAMN30813820	PNUSAE113777
SRR21544090	SAMN30825675	PNUSAE113867
SRR21576155	SAMN30855424	PNUSAE113847
SRR21583600	SAMN30861380	PNUSAE112710
SRR21583638	SAMN30861526	PNUSAE114057
SRR21607203	SAMN30897994	PNUSAE114229
SRR21624272	SAMN30921608	PNUSAE114245
SRR21628741	SAMN30926808	PNUSAE114422
SRR21631162	SAMN30928249	PNUSAE114569
SRR21631249	SAMN30928250	PNUSAE114467
SRR21631495	SAMN30928388	PNUSAE114557
SRR21638094	SAMN30932847	PNUSAE114617
SRR21639753	SAMN30933766	PNUSAE114644
SRR21642288	SAMN30937084	PNUSAE114685
SRR21642638	SAMN30937087	PNUSAE114681
SRR21644262	SAMN30941275	PNUSAE114774
SRR21676861	SAMN30963182	PNUSAE114908
SRR21676865	SAMN30963181	PNUSAE114909
SRR21683980	SAMN30984066	PNUSAE114995
SRR21685122	SAMN30986137	PNUSAE114885
SRR21686431	SAMN30990556	PNUSAE115135
SRR21691644	SAMN30996368	PNUSAE115183
SRR21710407	SAMN31019387	PNUSAE115199
SRR21713935	SAMN31023324	PNUSAE115433
SRR21726933	SAMN31037457	PNUSAE115486
SRR21727671	SAMN31037882	PNUSAE115609
SRR21743148	SAMN31077057	PNUSAE115729
SRR21753316	SAMN31093394	PNUSAE115756
SRR21755509	SAMN31095422	PNUSAE115760
SRR21758906	SAMN31097081	PNUSAE115763
SRR21758912	SAMN31097086	PNUSAE115766
SRR21758914	SAMN31097091	PNUSAE115773
SRR21758916	SAMN31097092	PNUSAE115764
SRR21770751	SAMN31110538	PNUSAE115850
SRR21770879	SAMN31110783	PNUSAE115877
SRR21773864	SAMN31112539	PNUSAE115940
SRR21803845	SAMN31155154	PNUSAE116111
SRR21803849	SAMN31155149	PNUSAE116110
SRR21813477	SAMN31159030	PNUSAE116134
SRR21817679	SAMN31168204	PNUSAE116401
SRR21834773	SAMN31186952	PNUSAE116649
SRR21839349	SAMN31208685	PNUSAE116704
SRR21853811	SAMN31230840	PNUSAE116924
SRR21862436	SAMN31242744	PNUSAE117013
SRR21863099	SAMN31243192	PNUSAE117055
SRR21879162	SAMN31257607	PNUSAE117192
SRR21879684	SAMN31258052	PNUSAE117214
SRR21892185	SAMN31272071	PNUSAE117191
SRR21934140	SAMN31319304	PNUSAE117606
SRR21936214	SAMN31323351	PNUSAE117690
SRR21949043	SAMN31344074	PNUSAE117821
SRR21976050	SAMN31370141	PNUSAE117905
SRR22028069	SAMN31428658	PNUSAE118241
SRR22033441	SAMN31429207	PNUSAE118302
SRR22034342	SAMN31440007	PNUSAE118450
SRR22085417	SAMN31510041	PNUSAE118872
SRR22112776	SAMN31537638	PNUSAE119004
SRR22112780	SAMN31537633	PNUSAE119006
SRR22130055	SAMN31559341	PNUSAE119112
SRR22161813	SAMN31577356	PNUSAE119357
SRR22180572	SAMN31594422	PNUSAE119381
SRR22180574	SAMN31594427	PNUSAE119388
SRR22180578	SAMN31594424	PNUSAE119383
SRR22180579	SAMN31594437	PNUSAE119387
SRR22196069	SAMN31611459	PNUSAE118623
SRR22223346	SAMN31648299	PNUSAE119773
SRR22223348	SAMN31648298	PNUSAE119774
SRR22223350	SAMN31648300	PNUSAE119772
SRR22248458	SAMN31672545	PNUSAE120053
SRR22257365	SAMN31685156	PNUSAE120102
SRR22264075	SAMN31697421	PNUSAE120225
SRR22333218	SAMN31785073	PNUSAE120641
SRR22359431	SAMN31818510	PNUSAE120953
SRR22373073	SAMN31833462	PNUSAE121042
SRR22381487	SAMN31840148	PNUSAE121147
SRR22381650	SAMN31840149	PNUSAE121146
SRR22383482	SAMN31841918	PNUSAE121157
SRR22383485	SAMN31841919	PNUSAE121158
SRR22383487	SAMN31841916	PNUSAE121156
SRR22383543	SAMN31841917	PNUSAE121151
SRR22383544	SAMN31841920	PNUSAE121152
SRR22398250	SAMN31854373	PNUSAE121221
SRR22444083	SAMN31927024	PNUSAE120094
SRR22444570	SAMN31927242	PNUSAE117926
SRR22445010	SAMN31927958	PNUSAE121655
SRR22484303	SAMN31972815	PNUSAE121783
SRR22487496	SAMN31975320	PNUSAE121875
SRR22537394	SAMN32061289	PNUSAE122283
SRR22537421	SAMN32061325	PNUSAE122303
SRR22570305	SAMN32098823	PNUSAE122466
SRR22681449	SAMN32161907	PNUSAE122672
SRR22681456	SAMN32161904	PNUSAE122676
SRR22692674	SAMN32175171	PNUSAE122691
SRR22696404	SAMN32179600	PNUSAE122754
SRR22696649	SAMN32179601	PNUSAE122756
SRR22704902	SAMN32188194	PNUSAE122680
SRR22730708	SAMN32225141	PNUSAE122951
SRR22765769	SAMN32275214	PNUSAE123143
SRR22776714	SAMN32277967	PNUSAE123214
SRR22784084	SAMN32280015	PNUSAE123263
SRR22809561	SAMN32308703	PNUSAE123295
SRR22810157	SAMN32308834	PNUSAE122449
SRR22810426	SAMN32309888	PNUSAE123297
SRR22812290	SAMN32311431	PNUSAE123461
SRR22895674	SAMN32414749	PNUSAE123696
SRR22902378	SAMN32421999	PNUSAE123873
SRR22906038	SAMN32469700	PNUSAE123920
SRR22908270	SAMN32472455	PNUSAE123930
SRR22908271	SAMN32472454	PNUSAE123927
SRR22908272	SAMN32472453	PNUSAE123928
SRR22908273	SAMN32472461	PNUSAE123923
SRR22908274	SAMN32472460	PNUSAE123931
SRR22908276	SAMN32472459	PNUSAE123929
SRR22908277	SAMN32472456	PNUSAE123926
SRR22908278	SAMN32472457	PNUSAE123925
SRR22908279	SAMN32472462	PNUSAE123922
SRR22908280	SAMN32472458	PNUSAE123924
SRR22926581	SAMN32491568	PNUSAE118684
SRR22926584	SAMN32491569	PNUSAE112994
SRR22926594	SAMN32491598	PNUSAE117187
SRR22929412	SAMN32494499	PNUSAE123942
SRR22939218	SAMN32513966	PNUSAE124019
SRR22956434	SAMN32543021	PNUSAE124057
SRR22957476	SAMN32543581	PNUSAE124176
SRR22959500	SAMN32544568	PNUSAE124240
SRR22965955	SAMN32574024	PNUSAE124294
SRR22965956	SAMN32574014	PNUSAE124286
SRR22965957	SAMN32574025	PNUSAE124293
SRR22965963	SAMN32574021	PNUSAE124288
SRR22965964	SAMN32574012	PNUSAE124289
SRR22965965	SAMN32574022	PNUSAE124291
SRR22965966	SAMN32574020	PNUSAE124287
SRR22965967	SAMN32574026	PNUSAE124292
SRR22965968	SAMN32574023	PNUSAE124285
SRR22965969	SAMN32574013	PNUSAE124290
SRR22967903	SAMN32575865	PNUSAE124369
SRR22972427	SAMN32578677	PNUSAE124381
SRR22972428	SAMN32578682	PNUSAE124377
SRR22972434	SAMN32578679	PNUSAE124378
SRR22972436	SAMN32578678	PNUSAE124379
SRR22972437	SAMN32578683	PNUSAE124380
SRR22972440	SAMN32578681	PNUSAE124376
SRR23025361	SAMN32644398	PNUSAE124559
SRR23025362	SAMN32644394	PNUSAE124557
SRR23025363	SAMN32644395	PNUSAE124560
SRR23037559	SAMN32662925	PNUSAE124866
SRR23037560	SAMN32662926	PNUSAE124868
SRR23037611	SAMN32662927	PNUSAE124854
SRR23037614	SAMN32662928	PNUSAE124865
SRR23037622	SAMN32662929	PNUSAE124859
SRR23037623	SAMN32662933	PNUSAE124851
SRR23037624	SAMN32662932	PNUSAE124853
SRR23037625	SAMN32662934	PNUSAE124856
SRR23037626	SAMN32662936	PNUSAE124852
SRR23037627	SAMN32662937	PNUSAE124857
SRR23037628	SAMN32662930	PNUSAE124858
SRR23037629	SAMN32662935	PNUSAE124855
SRR23037630	SAMN32662931	PNUSAE124867
SRR23053003	SAMN32680738	PNUSAE124925
SRR23062039	SAMN32709881	PNUSAE124934
SRR23080353	SAMN32734046	PNUSAE125126
SRR23080985	SAMN32738634	FSIS12318745
SRR23103411	SAMN32772277	PNUSAE125360
SRR23112551	SAMN32783905	PNUSAE125449
SRR23126086	SAMN32798017	PNUSAE125491
SRR23148989	SAMN32811324	PNUSAE125458
SRR23148990	SAMN32811326	PNUSAE125465
SRR23148991	SAMN32811323	PNUSAE125466
SRR23148992	SAMN32811325	PNUSAE125462
SRR23148994	SAMN32811327	PNUSAE125464
SRR23148995	SAMN32811328	PNUSAE125457
SRR23148998	SAMN32811346	PNUSAE125460
SRR23149000	SAMN32811347	PNUSAE125463
SRR23149004	SAMN32811345	PNUSAE125461
SRR23149006	SAMN32811349	PNUSAE125467
SRR23149007	SAMN32811348	PNUSAE125459
SRR23168513	SAMN32817900	PNUSAE125602
SRR23172783	SAMN32819406	PNUSAE125643
SRR23172784	SAMN32819407	PNUSAE125640
SRR23172785	SAMN32819405	PNUSAE125639
SRR23172787	SAMN32819410	PNUSAE125642
SRR23196112	SAMN32881928	PNUSAE125879
SRR23196116	SAMN32881929	PNUSAE125878
SRR23199512	SAMN32887111	PNUSAE125720
SRR23199513	SAMN32887108	PNUSAE125721
SRR23199514	SAMN32887110	PNUSAE125723
SRR23199515	SAMN32887112	PNUSAE125724
SRR23199588	SAMN32887107	PNUSAE125725
SRR23199589	SAMN32887109	PNUSAE125719
SRR23199590	SAMN32887113	PNUSAE125722
SRR23242068	SAMN32928106	PNUSAE125939
SRR23242070	SAMN32928105	PNUSAE125930
SRR23242083	SAMN32928104	PNUSAE125941
SRR23242084	SAMN32928114	PNUSAE125940
SRR23242085	SAMN32928111	PNUSAE125942
SRR23242086	SAMN32928115	PNUSAE125931
SRR23242087	SAMN32928108	PNUSAE125935
SRR23242088	SAMN32928110	PNUSAE125934
SRR23242090	SAMN32928107	PNUSAE125938
SRR23242091	SAMN32928113	PNUSAE125933
SRR23242092	SAMN32928112	PNUSAE125936
SRR23242093	SAMN32928109	PNUSAE125932
SRR23248162	SAMN32934280	PNUSAE126071
SRR23272680	SAMN32961542	PNUSAE126196
SRR23273037	SAMN32961630	PNUSAE124955
SRR23292929	SAMN32982204	PNUSAE126464
SRR23301937	SAMN33005440	PNUSAE126469
SRR23301938	SAMN33005442	PNUSAE126471
SRR23301940	SAMN33005439	PNUSAE126465
SRR23301941	SAMN33005443	PNUSAE126468
SRR23301942	SAMN33005441	PNUSAE126470
SRR23301951	SAMN33005458	PNUSAE126466
SRR23332441	SAMN33053614	PNUSAE126656
SRR23374270	SAMN33212412	PNUSAE126964
SRR23426411	SAMN33264991	PNUSAE127194
SRR23446557	SAMN33273976	PNUSAE127270
SRR23476181	SAMN33313025	FSIS12319769
SRR23497287	SAMN33325344	PNUSAE127633
SRR23497288	SAMN33325345	PNUSAE127634
SRR23497289	SAMN33325346	PNUSAE127635
SRR23511818	SAMN33342230	PNUSAE127867
SRR23511821	SAMN33342233	PNUSAE127864
SRR23566230	SAMN33393500	PNUSAE128103
SRR23566233	SAMN33393490	PNUSAE128043
SRR23582256	SAMN33411716	PNUSAE128254
SRR23588888	SAMN33417506	PNUSAE128276
SRR23590900	SAMN33418375	PNUSAE128283
SRR23721612	SAMN33612134	PNUSAE129225
SRR23722408	SAMN33612133	PNUSAE129226
SRR23748314	SAMN33684170	PNUSAE129330
SRR23856738	SAMN33751052	PNUSAE129556
SRR23864669	SAMN33760243	PNUSAE129703
SRR23882742	SAMN33783495	PNUSAE129984
SRR23942775	SAMN33864717	PNUSAE130311
SRR23947886	SAMN33870860	PNUSAE130554
SRR23956166	SAMN33902399	PNUSAE130646
SRR23981816	SAMN33939721	PNUSAE130934
SRR23995986	SAMN33956131	PNUSAE131067
SRR24017210	SAMN33986869	PNUSAE126534
SRR24046775	SAMN34050240	PNUSAE131387
SRR24049569	SAMN34053115	PNUSAE131409
SRR24053177	SAMN34056728	PNUSAE131542
SRR24061580	SAMN34067607	FSIS12320955
SRR24133806	SAMN34143362	PNUSAE132301
SRR24178945	SAMN34194472	PNUSAE132569
SRR24188918	SAMN34218064	FSIS12321274
SRR24189483	SAMN34218676	PNUSAE132804
SRR24338551	SAMN34421085	PNUSAE133836
SRR24347648	SAMN34423471	PNUSAE133923
SRR24509395	SAMN35043361	PNUSAE135024
SRR24529262	SAMN35063874	PNUSAE135165
SRR24564835	SAMN35089768	PNUSAE135251
SRR24601183	SAMN35120136	PNUSAE135348
SRR24686923	SAMN35311588	PNUSAE136455
SRR24687557	SAMN35311590	PNUSAE136434
SRR24740237	SAMN35367789	PNUSAE137096
SRR24796524	SAMN35558480	PNUSAE137718
SRR24842810	SAMN35648280	PNUSAE138250
SRR24843746	SAMN35652689	PNUSAE138268
SRR24847988	SAMN35652688	PNUSAE138267
SRR24916100	SAMN35733134	PNUSAE138773
SRR2723524	SAMN04148330	CFSAN039506
SRR2723525	SAMN04148331	CFSAN039507
SRR2723886	SAMN04148334	CFSAN039510
SRR2911022	SAMN04148317	CFSAN039493
SRR2911025	SAMN04148319	CFSAN039495
SRR2982119	SAMN04323341	PNUSAE001807
SRR2982132	SAMN04287719	PNUSAE001776
SRR3068737	SAMN04335358	PNUSAE001917
SRR3156759	SAMN03801621	2015C-3506
SRR3156763	SAMN03801623	2015C-3893
SRR3156764	SAMN03801622	2015C-3907
SRR3158614	SAMN04482325	2015C-5110
SRR3158820	SAMN04482380	2011EL-2093
SRR3158836	SAMN04482395	2011EL-2112
SRR3175505	SAMN04495690	PNUSAE002216
SRR3180491	SAMN04504647	07-3448
SRR3180493	SAMN04504649	08-3038
SRR3180502	SAMN04504881	08-3918
SRR3180509	SAMN04504930	08-4569
SRR3205721	SAMN04530303	08-4541
SRR3205736	SAMN04531133	2009C-3440
SRR3205739	SAMN04531136	2009C-3524
SRR3205742	SAMN04531139	2009C-3554
SRR3205747	SAMN04531144	2009C-4027
SRR3205809	SAMN04518060	PNUSAE002426
SRR3205814	SAMN04528835	PNUSAE002394
SRR3210404	SAMN04510378	CDPHFDLB-F1602032-001A
SRR3210406	SAMN04510381	CDPHFDLB-F1602032-003A
SRR3210408	SAMN04510383	CDPHFDLB-F1602032-011A
SRR3210411	SAMN04510388	CDPHFDLB-F1602032-013A
SRR3210412	SAMN04510390	CDPHFDLB-F1602032-014B
SRR3210413	SAMN04510392	CDPHFDLB-F1602032-015A
SRR3217357	SAMN04510400	CDPHFDLB-F1602032-036A
SRR3217359	SAMN04510403	CDPHFDLB-F1602032-037A
SRR3217365	SAMN04510411	CDPHFDLB-F1602032-045A
SRR3222502	SAMN04529440	PNUSAE002282
SRR3224199	SAMN04549540	08-3886
SRR3224221	SAMN04549544	2016C-3239
SRR3242203	SAMN04510417	CDPHFDLB-F1602032-052A
SRR3306624	SAMN04571203	PNUSAE002578
SRR3360231	SAMN02353007	2010C-4979C1
SRR3360274	SAMN04625300	K6676
SRR3371776	SAMN04633617	2009EL-1449
SRR3371779	SAMN04633620	2009EL-2109
SRR3371805	SAMN04633976	K1921
SRR3371826	SAMN04634152	K5467
SRR3394746	SAMN04849633	PNUSAE002792
SRR3394753	SAMN04849624	PNUSAE002783
SRR3394762	SAMN04633170	PNUSAE002766
SRR3405576	SAMN04849856	PNUSAE002693
SRR3405585	SAMN04849861	PNUSAE002698
SRR3406063	SAMN04875657	FSIS1501382
SRR3438446	SAMN04868815	PNUSAE002864
SRR3475693	SAMN04934392	PNUSAE002903
SRR3510612	SAMN04931861	PNUSAE003011
SRR3536777	SAMN04913833	PNUSAE002757
SRR3545378	SAMN05017802	PNUSAE002896
SRR3644557	SAMN05210047	PNUSAE003265
SRR3715314	SAMN05273179	PNUSAE003413
SRR3723058	SAMN05291963	PNUSAE003437
SRR3726691	SAMN05292333	PNUSAE003424
SRR3745113	SAMN05362623	2012C-4387
SRR3957018	SAMN05179989	PNUSAE003179
SRR3997567	SAMN05505250	PNUSAE003844
SRR4101396	SAMN05591476	PNUSAE004018
SRR4244957	SAMN05763305	PNUSAE004419
SRR4244959	SAMN05763303	PNUSAE004423
SRR4244962	SAMN05767652	PNUSAE004407
SRR4244963	SAMN05767653	PNUSAE004408
SRR4244964	SAMN05767654	PNUSAE004409
SRR4256212	SAMN05768324	PNUSAE004237
SRR4256225	SAMN05755928	PNUSAE004202
SRR4293048	SAMN05821152	FSIS1607707
SRR4300045	SAMN05806150	PNUSAE004355
SRR4320867	SAMN05830603	PNUSAE004619
SRR4342156	SAMN05826215	PNUSAE004306
SRR4345703	SAMN05845055	PNUSAE004563
SRR4345718	SAMN05827317	PNUSAE004570
SRR4346733	SAMN05826219	PNUSAE004307
SRR4419041	SAMN05900905	FSIS1607822
SRR4923166	SAMN05935610	PNUSAE004694
SRR4923169	SAMN05895025	PNUSAE004697
SRR5004441	SAMN05943633	PNUSAE004903
SRR5004443	SAMN05943632	PNUSAE004902
SRR5042868	SAMN06010528	PNUSAE005055
SRR5042871	SAMN06010531	PNUSAE005058
SRR5042872	SAMN06010530	PNUSAE005057
SRR5047375	SAMN03462119	CDPHFDLB-F11M01094-89FA-1
SRR5047378	SAMN03462112	CDPHFDLB-F11M01088-83S-B
SRR5057461	SAMN06049460	PNUSAE005235
SRR5063823	SAMN06047168	PNUSAE004723
SRR5100731	SAMN06113882	PNUSAE005242
SRR5100801	SAMN06113549	PNUSAE005350
SRR5100902	SAMN06117601	PNUSAE005295
SRR5100905	SAMN06109923	PNUSAE005155
SRR5104393	SAMN06127441	PNUSAE005322
SRR5104401	SAMN06131930	PNUSAE005239
SRR5121089	SAMN06010525	PNUSAE005052
SRR5122697	SAMN06145430	PNUSAE005401
SRR5122700	SAMN06145164	PNUSAE005373
SRR5122704	SAMN06145163	PNUSAE005372
SRR5124282	SAMN06072278	PNUSAE005200
SRR5158578	SAMN06186855	PNUSAE005421
SRR5158581	SAMN06204079	PNUSAE005568
SRR5159008	SAMN06206045	PNUSAE005495
SRR5160150	SAMN05954791	PNUSAE004950
SRR5202331	SAMN06256294	FSIS1609493
SRR5221940	SAMN06250272	PNUSAE005662
SRR5222990	SAMN06220253	PNUSAE005577
SRR5223016	SAMN06251158	PNUSAE005633
SRR5223135	SAMN06236372	PNUSAE005529
SRR5231990	SAMN03462137	CDPHFDLB-F12M00186a
SRR5231992	SAMN03462138	CDPHFDLB-F12M00186b
SRR5280677	SAMN06339542	PNUSAE006056
SRR5280688	SAMN06339546	PNUSAE006060
SRR5281843	SAMN06332336	PNUSAE005430
SRR5281850	SAMN06277311	PNUSAE005530
SRR5292094	SAMN06339554	PNUSAE006068
SRR5292137	SAMN06344977	PNUSAE005975
SRR5292159	SAMN06310368	PNUSAE005916
SRR5296209	SAMN06299314	PNUSAE005930
SRR5329252	SAMN06463897	PNUSAE005684
SRR5344745	SAMN06564529	PNUSAE006236
SRR5353376	SAMN06560503	CFSAN061704
SRR5365084	SAMN06607334	PNUSAE006129
SRR5365095	SAMN06611196	PNUSAE005681
SRR5367674	SAMN06624664	PNUSAE006382
SRR5367697	SAMN06624386	PNUSAE006331
SRR5434998	SAMN04934389	PNUSAE002895
SRR5438298	SAMN06706371	PNUSAE006534
SRR5461678	SAMN06760373	PNUSAE004670
SRR5461688	SAMN06606890	PNUSAE005549
SRR5482798	SAMN06812511	PNUSAE006627
SRR5579138	SAMN06921744	PNUSAE006916
SRR5579140	SAMN06898349	PNUSAE006850
SRR5588082	SAMN06689003	PNUSAE006536
SRR5588285	SAMN06898347	PNUSAE006845
SRR5588461	SAMN06898346	PNUSAE006844
SRR5588761	SAMN07149757	PNUSAE006966
SRR5588780	SAMN06842844	PNUSAE006633
SRR5632326	SAMN07173268	PNUSAE007229
SRR5632915	SAMN07173382	PNUSAE007061
SRR5642724	SAMN07177854	PNUSAE007187
SRR5642802	SAMN07177945	PNUSAE007216
SRR5657806	SAMN07193415	PNUSAE007310
SRR5722411	SAMN07203335	PNUSAE007004
SRR5765333	SAMN07246882	PNUSAE007511
SRR5765596	SAMN07230093	PNUSAE007447
SRR5787670	SAMN07216945	PNUSAE007311
SRR5787714	SAMN07258762	PNUSAE007510
SRR5787720	SAMN07260937	PNUSAE007528
SRR5787969	SAMN07258891	PNUSAE007552
SRR5788523	SAMN07205580	PNUSAE007091
SRR5790161	SAMN07286129	PNUSAE007422
SRR5808640	SAMN07327486	FSIS1702356
SRR5815641	SAMN07317074	PNUSAE008104
SRR5828255	SAMN07317921	PNUSAE008127
SRR5862393	SAMN07410325	FSIS1702576
SRR5864528	SAMN07359255	PNUSAE008141
SRR5864558	SAMN07358472	PNUSAE008262
SRR5864645	SAMN07346372	PNUSAE008229
SRR5870527	SAMN07409422	PNUSAE008457
SRR5870530	SAMN07409424	PNUSAE008458
SRR5870543	SAMN07374538	PNUSAE008444
SRR5870547	SAMN07409427	PNUSAE008459
SRR5870998	SAMN07407946	PNUSAE008305
SRR5871000	SAMN07375741	PNUSAE008378
SRR5875705	SAMN07414128	PNUSAE008663
SRR5875738	SAMN07411440	PNUSAE008605
SRR5875750	SAMN07413973	PNUSAE008447
SRR5875932	SAMN07414459	PNUSAE008252
SRR5875935	SAMN07413918	PNUSAE008443
SRR5890289	SAMN07440309	FSIS1702942
SRR5893009	SAMN07419343	PNUSAE008581
SRR5912891	SAMN07461220	FSIS1703291
SRR5934194	SAMN06926805	PNUSAE006902
SRR5934201	SAMN07461128	PNUSAE008655
SRR5936935	SAMN07269935	PNUSAE007662
SRR5939827	SAMN07450909	PNUSAE008622
SRR5944138	SAMN07505014	PNUSAE008293
SRR5944221	SAMN07442086	PNUSAE008740
SRR5944222	SAMN07442087	PNUSAE008739
SRR5944588	SAMN07500784	PNUSAE008909
SRR5944597	SAMN07455891	PNUSAE008715
SRR5951696	SAMN07502656	PNUSAE008977
SRR5958623	SAMN07537159	FSIS1703848
SRR5995966	SAMN07569136	PNUSAE009172
SRR5995987	SAMN07563147	PNUSAE009342
SRR6011626	SAMN07596555	PNUSAE009456
SRR6011639	SAMN07605796	PNUSAE009438
SRR6015213	SAMN07571658	PNUSAE009311
SRR6039185	SAMN07610978	PNUSAE009521
SRR6039188	SAMN07629504	PNUSAE009511
SRR6039202	SAMN07607821	PNUSAE009494
SRR6039422	SAMN07629546	PNUSAE009476
SRR6039453	SAMN07607762	PNUSAE009453
SRR6058049	SAMN07638150	PNUSAE009179
SRR6058055	SAMN07638158	PNUSAE009187
SRR6060999	SAMN07657131	PNUSAE009346
SRR6069460	SAMN07638476	PNUSAE009377
SRR6072234	SAMN07624406	PNUSAE009577
SRR6114162	SAMN07703253	PNUSAE009978
SRR6128368	SAMN07713783	PNUSAE009692
SRR6128369	SAMN07713784	PNUSAE009693
SRR6128370	SAMN07713786	PNUSAE009695
SRR6128371	SAMN07713785	PNUSAE009694
SRR6128376	SAMN07652440	PNUSAE009833
SRR6128401	SAMN07682223	PNUSAE009912
SRR6128403	SAMN07693592	PNUSAE009867
SRR6128406	SAMN07679711	PNUSAE009617
SRR6128411	SAMN07689119	PNUSAE009925
SRR6129357	SAMN07722847	PNUSAE009963
SRR6129407	SAMN07716616	PNUSAE009986
SRR6133556	SAMN07746089	2017C-4372
SRR6133562	SAMN07746090	2017C-4379
SRR6164677	SAMN07763710	PNUSAE010273
SRR6164683	SAMN07757826	PNUSAE010206
SRR6164686	SAMN07757829	PNUSAE010209
SRR6164688	SAMN07757825	PNUSAE009930
SRR6177980	SAMN07767805	PNUSAE010254
SRR6177981	SAMN07767804	PNUSAE010253
SRR6178008	SAMN07771485	PNUSAE009830
SRR6178025	SAMN07767511	PNUSAE010133
SRR6178033	SAMN07767508	PNUSAE010130
SRR6178047	SAMN07767503	PNUSAE010125
SRR6178053	SAMN07767504	PNUSAE010126
SRR6180847	SAMN07782096	PNUSAE009441
SRR6181318	SAMN07795426	2017C-4375
SRR6186729	SAMN02948034	2013C-4531
SRR6189735	SAMN07788189	PNUSAE010306
SRR6189758	SAMN07788196	PNUSAE010313
SRR6207086	SAMN07829311	FSIS21720411
SRR6207503	SAMN07582516	PNUSAE009114
SRR6207518	SAMN07818941	PNUSAE010381
SRR6207523	SAMN07818944	PNUSAE010384
SRR6216445	SAMN07822319	PNUSAE010371
SRR6237767	SAMN07823196	PNUSAE010494
SRR6237776	SAMN07823195	PNUSAE010493
SRR6242085	SAMN07949766	PNUSAE010569
SRR6252833	SAMN07967179	PNUSAE010631
SRR6252839	SAMN07967182	PNUSAE010634
SRR6252966	SAMN07967334	PNUSAE010685
SRR6252971	SAMN07967185	PNUSAE010637
SRR6253000	SAMN07955899	PNUSAE010549
SRR6293169	SAMN07972556	PNUSAE010577
SRR6293176	SAMN07972553	PNUSAE010579
SRR6293178	SAMN07972554	PNUSAE010580
SRR6293312	SAMN08001938	PNUSAE010296
SRR6297311	SAMN08024700	PNUSAE010456
SRR6309187	SAMN08040249	PNUSAE010535
SRR6309762	SAMN08039010	PNUSAE010926
SRR6314046	SAMN08044490	PNUSAE010967
SRR6315383	SAMN08045284	PNUSAE010547
SRR6333756	SAMN08046151	PNUSAE010480
SRR6342071	SAMN08114794	PNUSAE011135
SRR6342075	SAMN08105025	PNUSAE011010
SRR6342082	SAMN08115767	PNUSAE011161
SRR6359187	SAMN08104999	PNUSAE011039
SRR6359199	SAMN08104970	PNUSAE011057
SRR6359226	SAMN07964827	PNUSAE010234
SRR6359261	SAMN08130255	PNUSAE011176
SRR6359275	SAMN08130423	PNUSAE011224
SRR6359277	SAMN08130377	PNUSAE011188
SRR6359278	SAMN07840827	PNUSAE010218
SRR6359295	SAMN08130232	PNUSAE011181
SRR6371679	SAMN08152993	PNUSAE011274
SRR6371687	SAMN08128687	PNUSAE011013
SRR6371955	SAMN08166214	PNUSAE011312
SRR6373516	SAMN08144286	PNUSAE011261
SRR6373754	SAMN08172692	2017C-4374
SRR6373756	SAMN08172693	2017C-4373
SRR6373757	SAMN08172691	2017C-4378
SRR6388662	SAMN08182879	PNUSAE011296
SRR6388665	SAMN08178015	PNUSAE011388
SRR6410627	SAMN07532622	PNUSAE009218
SRR6411489	SAMN08205033	PNUSAE011349
SRR6439839	SAMN08227000	PNUSAE011217
SRR6439952	SAMN08240034	PNUSAE011530
SRR6439955	SAMN08240035	PNUSAE011531
SRR6439968	SAMN08240033	PNUSAE011529
SRR6439971	SAMN08284933	PNUSAE011532
SRR6440063	SAMN08237567	PNUSAE011447
SRR6440082	SAMN08226130	PNUSAE011550
SRR6445114	SAMN08287579	PNUSAE011655
SRR6456425	SAMN08330754	PNUSAE011547
SRR6456790	SAMN08326700	PNUSAE011623
SRR6456803	SAMN08328388	PNUSAE011724
SRR6484673	SAMN08349274	PNUSAE011741
SRR6484689	SAMN08349280	PNUSAE011747
SRR6484700	SAMN08349277	PNUSAE011744
SRR6484721	SAMN08332013	PNUSAE011664
SRR6484745	SAMN08332016	PNUSAE011728
SRR6484758	SAMN08330136	PNUSAE011717
SRR6490551	SAMN08376442	PNUSAE011912
SRR6491054	SAMN08385472	2017C-4562
SRR6507044	SAMN08383718	PNUSAE011703
SRR6507922	SAMN08385826	PNUSAE011937
SRR6508036	SAMN08383872	PNUSAE011829
SRR6508096	SAMN08383831	PNUSAE011750
SRR6667658	SAMN08451862	PNUSAE012045
SRR6689545	SAMN08499964	PNUSAE012068
SRR6691633	SAMN08501097	PNUSAE011603
SRR6743507	SAMN08558915	PNUSAE012041
SRR6743545	SAMN08558966	PNUSAE012043
SRR6743558	SAMN08559001	PNUSAE012243
SRR6761087	SAMN08580533	PNUSAE010962
SRR6766901	SAMN08595232	PNUSAE012147
SRR6767332	SAMN08595471	PNUSAE012408
SRR6818901	SAMN08662357	FSIS11808120
SRR6870019	SAMN08743348	PNUSAE012525
SRR6870099	SAMN08743441	PNUSAE012433
SRR6875502	SAMN08767926	PNUSAE012708
SRR6875519	SAMN08767981	PNUSAE012639
SRR6885876	SAMN08786250	PNUSAE012846
SRR6896680	SAMN08795543	PNUSAE012440
SRR6896683	SAMN08743336	PNUSAE012271
SRR6896689	SAMN08795542	PNUSAE012514
SRR6899383	SAMN08796847	PNUSAE012724
SRR6902794	SAMN08799836	PNUSAE012675
SRR6927253	SAMN08832900	PNUSAE012833
SRR6945213	SAMN08868506	PNUSAE012901
SRR6954243	SAMN08743329	PNUSAE010905
SRR6954244	SAMN08743331	PNUSAE010908
SRR7010910	SAMN08939222	PNUSAE013098
SRR7012912	SAMN08940617	PNUSAE013041
SRR7012953	SAMN08941085	PNUSAE012997
SRR7012957	SAMN08941082	PNUSAE013124
SRR7048454	SAMN08963217	PNUSAE013245
SRR7048463	SAMN08963253	PNUSAE013288
SRR7048466	SAMN08963250	PNUSAE013291
SRR7048471	SAMN08963249	PNUSAE013292
SRR7048479	SAMN08963251	PNUSAE013290
SRR7048481	SAMN08963264	PNUSAE013126
SRR7048511	SAMN08963265	PNUSAE013125
[truncated: 762 more rows]

## Sheet: Appendix 2 Table 2
Article DOI: https://doi.org/10.3201/eid3113.240686
EID cannot ensure accessibility for supplementary materials supplied by authors. Readers who have difficulty accessing supplementary content should contact the authors for assistance.
Genomic Characterization of Escherichia coli O157:H7 Associated with Multiple Sources, United States
Appendix 2
Appendix 2 Table 2. espW alleles, REP codes, and outbreak data for the genomes included in this study.
SRA accession	contig accession*	espW allele	espW locus	REP code	outbreak	vehicle	vehicle status†
SRR10001032	AARBUA010000039.1	deletion	phage	REPEXH01	F	meat	suspected
SRR10001182	AARBYL010000056.1	deletion	phage	REPEXH01		unknown
SRR10003457	AARBVC010000279.1	full length	ambiguous
SRR10003611	AARBVK010000345.1	deletion	ambiguous	REPEXH01		unknown
SRR10005618	AARBRM010000037.1	full length	phage
SRR10007623	AARBRI010000073.1	full length	ambiguous
SRR10008965	AARBXG010000137.1	full length	ambiguous
SRR10017424	AARBSF010000036.1	full length	phage			unknown
SRR10017641	AARBXZ010000038.1	full length	phage			unknown
SRR10026523	AARBMY010000038.1	full length	phage			unknown
SRR10026548	AARBMA010000046.1	deletion	phage	REPEXH01	F	meat	suspected
SRR10026583	AARBLV010000037.1	full length	phage	former REPEXH01
SRR10026648		deletion		REPEXH01
SRR10030447	AARBJU010000054.1	full length	phage	former REPEXH01
SRR10035319	AARBIO010000041.1	deletion	phage	REPEXH01		unknown
SRR10049761	AARBEH010000046.1	full length	phage
SRR10050985	AARBEL010000365.1	deletion	ambiguous	REPEXH01	F	meat	suspected
SRR10050988		ambiguous		REPEXH01	F	meat	suspected
SRR10063247	AARBBE010000041.1	full length	phage
SRR10067082	AARBAE010000283.1	full length	ambiguous
SRR10070946	AARAZQ010000284.1	full length	ambiguous
SRR10072289	AARAXQ010000081.1	deletion	ambiguous	REPEXH01	F	meat	suspected
SRR10072895	AARAXS010000043.1	full length	phage
SRR10075811	AARAXY010000056.1	full length	phage
SRR10075815	AARAWM010000057.1	full length	phage
SRR10078195	AARAYP010000037.1	deletion	phage	REPEXH01	F	meat	suspected
SRR10079665	AARAWH010000205.1	full length	ambiguous			unknown
SRR10088553	AARAUZ010000041.1	full length	phage
SRR10088663		deletion		REPEXH01	F	meat	suspected
SRR10089869	AARATF010000035.1	full length	phage	former REPEXH01
SRR10089925	AAVPWY010000041.1	full length	phage
SRR10094032	AARASD010000037.1	deletion	phage	REPEXH01	F	meat	suspected
SRR10095299	AARARL010000036.1	full length	phage	former REPEXH01
SRR10095302	AARARZ010000038.1	full length	phage	former REPEXH01
SRR10095303	AARASO010000037.1	full length	phage	former REPEXH01
SRR10095305	AARAQK010000037.1	full length	phage
SRR10095783	AAYYRF010000038.1	deletion	phage
SRR10096820	AARARI010000040.1	full length	phage
SRR10096822	AARAQA010000035.1	full length	phage			romaine	suspected
SRR10096823	AARARH010000034.1	deletion	phage	REPEXH01
SRR10101174	AARAQO010000043.1	full length	phage	former REPEXH01
SRR10101178	AARAPB010000041.1	full length	phage			unknown
SRR10101222	AARAPW010000037.1	full length	phage
SRR10103893	AARAPJ010000228.1	deletion	ambiguous	REPEXH01	F	meat	suspected
SRR10115835	AARAMV010000167.1	full length	ambiguous
SRR10116291	AARAOX010000036.1	full length	phage	former REPEXH01
SRR10119457		deletion		REPEXH01	F	meat	suspected
SRR10130020	AARALF010000039.1	full length	phage
SRR10132383	AARALL010000034.1	deletion	phage	REPEXH01
SRR10132384	AARAJO010000036.1	deletion	phage	REPEXH01
SRR10132386	AARAIM010000038.1	deletion	phage	REPEXH01
SRR10134438	AAYYQX010000040.1	full length	phage
SRR10134445	AAYYQI010000036.1	full length	phage
SRR10136523	AARAKE010000035.1	full length	phage	former REPEXH01
SRR10153099	AARAGA010000047.1	full length	phage
SRR10154331	AARAGI010000119.1	deletion	ambiguous	REPEXH01	F	meat	suspected
SRR10154336	AARAHO010000120.1	deletion	ambiguous
SRR10154438	AARAHE010000038.1	deletion	phage	REPEXH01	F	meat	suspected
SRR10154439	AARAFO010000037.1	full length	phage
SRR10155231	AARAFS010000267.1	insertion	ambiguous
SRR10155250	AARAHD010000044.1	full length	phage
SRR10156703	AARAFH010000038.1	full length	phage	former REPEXH01
SRR10156797	AARAEC010000038.1	full length	phage
SRR10156819	AARAFD010000037.1	deletion	phage	REPEXH01	F	meat	suspected
SRR10158330	AARAEX010000039.1	full length	phage
SRR10168097	AARADV010000037.1	deletion	phage	REPEXH01
SRR10172264	AARACS010000059.1	full length	phage
SRR10173717	AARADI010000047.1	full length	phage
SRR10173721	AARABZ010000038.1	full length	phage	former REPEXH01
SRR10174183	AARABX010000040.1	full length	phage			unknown
SRR10174187	AARACV010000042.1	full length	phage
SRR10174385	AARAAC010000051.1	deletion	phage	REPEXH01	F	meat	suspected
SRR10174386	AARACA010000048.1	deletion	phage	REPEXH01
SRR10175833	AARACB010000049.1	full length	phage
SRR10175918	AARAAR010000038.1	deletion	phage	REPEXH01	F	meat	suspected
SRR10178618	AAQZYV010000057.1	full length	phage
SRR10179924	AAQZZG010000206.1	deletion	ambiguous	REPEXH01	F	meat	suspected
SRR10179941	AARAAD010000038.1	full length	phage
SRR10189372	AAQZZQ010000039.1	deletion	phage	REPEXH01	F	meat	suspected
SRR10189770	AAQZWY010000036.1	deletion	phage	REPEXH01	F	meat	suspected
SRR10192510	AARABF010000153.1	full length	ambiguous
SRR10197222	AAQZXA010000050.1	deletion	phage	REPEXH01	F	meat	suspected
SRR10197451	AAQZXV010000038.1	deletion	phage	REPEXH01	F	meat	suspected
SRR10203143	AARHQV010000046.1	full length	phage
SRR10207130	AARHRJ010000042.1	deletion	phage	REPEXH01	F	meat	suspected
SRR10209742	AAQZVP010000051.1	full length	phage
SRR10210265	AAQZVY010000051.1	full length	phage
SRR10210272	AAQZVS010000207.1	deletion	ambiguous	REPEXH01	F	meat	suspected
SRR10212154	AAQZSB010000037.1	full length	phage
SRR10212214	AAQZTK010000041.1	full length	phage
SRR10212327	AAQZRA010000036.1	deletion	phage	REPEXH01	F	meat	suspected
SRR10214516	AAQZSL010000037.1	deletion	phage	REPEXH01	F	meat	suspected
SRR10218986	AAQZRC010000059.1	full length	phage
SRR10219015	AAQZQQ010000041.1	full length	phage	former REPEXH01		unknown
SRR10225364	AAQZOH010000050.1	full length	phage
SRR10225397	AAQZQH010000152.1	deletion	ambiguous	REPEXH01	F	meat	suspected
SRR10230166	AAQZMW010000040.1	deletion	phage	REPEXH01		unknown
SRR10231627	AAQZLS010000047.1	full length	phage
SRR10244982	AAQZJZ010000040.1	full length	phage
SRR10251514	AAQZGF010000224.1	full length	ambiguous
SRR10251518	AAQZHO010000087.1	full length	ambiguous
SRR10251542	AAQZGD010000046.1	full length	phage
SRR10251574	AAQZGR010000055.1	full length	phage
SRR10254365	AAQZGU010000063.1	full length	phage	former REPEXH01		unknown
SRR10254421	AAQZHM010000037.1	deletion	phage	REPEXH01		unknown
SRR10254547	AAQZGT010000036.1	deletion	phage	REPEXH01		unknown
SRR10254823	AAQZHG010000263.1	full length	ambiguous
SRR10270044	AAQZES010000035.1	deletion	phage
SRR10270090	AAQZFI010000036.1	deletion	phage	REPEXH01
SRR10271350	AAQZDG010000039.1	full length	phage	former REPEXH01		unknown
SRR10276113	AAQZAN010000033.1	deletion	phage	REPEXH01	F	meat	suspected
SRR10276116	AAQZAZ010000039.1	deletion	phage	REPEXH01	F	meat	suspected
SRR10276117	AAQZBF010000041.1	deletion	phage	REPEXH01	F	meat	suspected
SRR10276121	AAQZBO010000035.1	deletion	phage	REPEXH01		unknown
SRR10276123	AAQZBE010000037.1	deletion	phage	REPEXH01	F	meat	suspected
SRR10276124	AAQZCO010000039.1	deletion	phage	REPEXH01	F	meat	suspected
SRR10276126	AAQZCM010000037.1	full length	phage	former REPEXH01		unknown
SRR10276127	AAQZBL010000037.1	full length	phage	former REPEXH01		unknown
SRR10276172	AAYYQM010000037.1	full length	phage
SRR10276200	AAQZAR010000041.1	full length	phage
SRR10295889	AAQZAF010000036.1	deletion	phage	REPEXH01	F	meat	suspected
SRR10311774	AAQYYZ010000041.1	full length	phage	former REPEXH01		unknown
SRR10326075		absent
SRR10335782	AAQYUW010000038.1	full length	phage
SRR10336787	AAQYSQ010000036.1	deletion	phage	REPEXH01
SRR10336789	AAQYSE010000038.1	deletion	phage	REPEXH01		unknown
SRR10337538	AAQYTE010000041.1	full length	phage	REPEXH02		romaine	confirmed
SRR10337677	AARHRB010000043.1	full length	phage
SRR10338480	AAQYSJ010000033.1	deletion	phage	REPEXH01		unknown
SRR10341669	AAQYSF010000039.1	deletion	phage	REPEXH01	F	meat	suspected
SRR10341671	AAQYRO010000033.1	deletion	phage	REPEXH01	F	meat	suspected
SRR10346349	AAQYTC010000040.1	deletion	phage	REPEXH01		unknown
SRR10349465	AAQYRS010000036.1	full length	phage
SRR10366936	AAQYNA010000038.1	deletion	phage	REPEXH01
SRR10375807	AAQYMY010000037.1	full length	phage	former REPEXH01		unknown
SRR10375823	AAQYNY010000393.1	full length	ambiguous
SRR10412167	AAQYGI010000040.1	full length	phage
SRR10412624	AAQYGV010000035.1	deletion	phage	REPEXH01
SRR10413222	AAQYGG010000044.1	full length	phage
SRR10416325	AAQYFT010000037.1	deletion	phage	REPEXH01
SRR10416329	AAQYGU010000042.1	full length	phage	former REPEXH01
SRR10416331	AAQYCS010000042.1	deletion	phage	REPEXH01
SRR10418234	AAQYCV010000038.1	full length	phage
SRR10418237	AAQYCL010000039.1	full length	phage
SRR10418244	AAQYCQ010000039.1	insertion	phage
SRR10418250	AAQYEC010000037.1	full length	phage
SRR10418273	AAQYDC010000034.1	full length	phage
SRR10418750	AAQYEQ010000035.1	full length	phage			pizza dough	confirmed
SRR10420886	AAQYCZ010000036.1	full length	phage	former REPEXH01		unknown
SRR10420888	AAQYCW010000035.1	full length	phage	former REPEXH01		unknown
SRR10434799	AAQYBI010000181.1	deletion	ambiguous	REPEXH01		unknown
SRR10437596		full length		former REPEXH01
SRR10437985		full length				iceberg	suspected
SRR10438647	AAQXZR010000181.1	full length	ambiguous	former REPEXH01		unknown
SRR10438748	AAQXYZ010000038.1	full length	phage	former REPEXH01		unknown
SRR10444662	AAQXZS010000036.1	deletion	phage	REPEXH01
SRR10450055	AAQXYY010000035.1	full length	phage	former REPEXH01
SRR10455751	AAQXWQ010000035.1	full length	phage	former REPEXH01
SRR10455754	AAQXXO010000036.1	full length	phage	REPEXH02		romaine	confirmed
SRR10455768	AAQXYT010000035.1	full length	phage	former REPEXH01
SRR10482274	AAQXXC010000044.1	full length	phage
SRR10489157	AAQXWF010000054.1	full length	phage	REPEXH02		romaine	confirmed
SRR10489158	AAQXVA010000223.1	deletion	ambiguous	REPEXH01	G	unknown
SRR10489162	AAQXWH010000147.1	deletion	ambiguous	REPEXH01	G	unknown
SRR10501489	AAQXTD010000034.1	full length	phage
SRR10505596	AAQXUY010000042.1	full length	phage
SRR10505630	AAQXVX010000104.1	full length	ambiguous	REPEXH02		romaine	confirmed
SRR10506040		full length		former REPEXH01
SRR10506045	AAQXRY010000037.1	full length	phage
SRR10506046		full length
SRR10513093	AAQXRZ010000041.1	full length	phage	REPEXH02		romaine	confirmed
SRR10513095	AAQXSA010000038.1	full length	phage	REPEXH02		romaine	confirmed
SRR10513097	AAQXSC010000036.1	full length	phage	REPEXH02		romaine	confirmed
SRR10513214	AAQXQZ010000133.1	insertion	ambiguous	REPEXH02		romaine	confirmed
SRR10522787	AAQXQN010000056.1	full length	phage			leafy greens	confirmed
SRR10522788	AAQXQX010000049.1	full length	phage
SRR10526214	AAQXPK010000038.1	full length	phage	REPEXH02		romaine	confirmed
SRR10526962	AAQXPO010000040.1	full length	phage	REPEXH02		romaine	confirmed
SRR10527111	AAQXPM010000038.1	full length	phage	REPEXH02		romaine	confirmed
SRR10531300	AAQXPA010000053.1	full length	phage	REPEXH02		romaine	confirmed
SRR10531462	AAQXLU010000056.1	full length	phage	REPEXH02		romaine	confirmed
SRR10532689	AAQXOX010000042.1	full length	phage
SRR10532800		deletion		REPEXH01		unknown
SRR10532847	AAQXNJ010000035.1	deletion	phage	REPEXH01	G	unknown
SRR10532848	AAQXNY010000035.1	deletion	phage	REPEXH01	G	unknown
SRR10533305	AAQXOT010000038.1	full length	phage
SRR10533316		absent
SRR10541242	AAQXMG010000037.1	full length	phage
SRR10559539	AAQXMZ010000122.1	full length	ambiguous			leafy greens	confirmed
SRR10559561	AAQXLF010000149.1	full length	ambiguous			leafy greens	confirmed
SRR10559572	AAQXLM010000039.1	full length	phage	REPEXH02		romaine	confirmed
SRR10559596	AAQXLE010000038.1	full length	phage	REPEXH02		romaine	confirmed
SRR10569362	AAQXJI010000041.1	full length	phage			unknown
SRR10569533	AAQXJU010000039.1	deletion	phage	REPEXH01	G	unknown
SRR10569535	AAQXJS010000039.1	deletion	phage	REPEXH01	G	unknown
SRR10569542	AAQXJD010000039.1	deletion	phage	REPEXH01	G	unknown
SRR10571003	AAQXIV010000086.1	full length	ambiguous
SRR10579236	AAQXKN010000036.1	full length	phage
SRR10584002		full length		former REPEXH01		unknown
SRR10584004		full length		former REPEXH01		unknown
SRR10585858	AAQXHU010000040.1	deletion	phage	REPEXH01
SRR10590742	AAQXGU010000035.1	full length	phage			pizza dough	confirmed
SRR10590789	AAQXIL010000042.1	full length	phage	REPEXH02		romaine	confirmed
SRR10593906	AAQXGB010000035.1	deletion	phage	REPEXH01
SRR10596289	AAQXHI010000042.1	full length	phage	REPEXH02		romaine	confirmed
SRR10596290	AAQXGV010000043.1	full length	phage
SRR10598703	AAQXHV010000038.1	deletion	phage	REPEXH01
SRR10598705	AAQXGH010000038.1	deletion	phage	REPEXH01
SRR10598960	AAQXGD010000036.1	full length	phage	former REPEXH01		unknown
SRR10598985	AAQXGC010000039.1	full length	phage			unknown
SRR10600295	AAQXHK010000038.1	full length	phage	REPEXH02		romaine	confirmed
SRR10600462	AAQXDU010000038.1	deletion	phage	REPEXH01
SRR10603405	AAQXDV010000057.1	full length	phage	former REPEXH01		unknown
SRR10608978	AAQXFB010000040.1	full length	phage
SRR10612339	AAQXCX010000035.1	full length	phage	former REPEXH01		unknown
SRR10612341	AAQXCY010000037.1	full length	phage	former REPEXH01		unknown
SRR10615632	AAQXBY010000053.1	full length	phage
SRR10665888	AAQXAP010000048.1	deletion	phage	REPEXH01
SRR10666525	AAQXAY010000037.1	full length	phage	REPEXH02		romaine	confirmed
SRR10666895	AAQXAJ010000036.1	full length	phage
SRR10669093	AAQXBW010000038.1	full length	phage	former REPEXH01		unknown
SRR10679471		full length		former REPEXH01
SRR10688318		full length		former REPEXH01		iceberg	confirmed
SRR10688393		full length		former REPEXH01		iceberg	confirmed
SRR10688429		full length		former REPEXH01		iceberg	confirmed
SRR10689296	AAQXAC010000037.1	full length	phage	former REPEXH01
SRR10690293	AAQWZF010000036.1	deletion	phage	REPEXH01	G	unknown
SRR10691069	AAQWYS010000036.1	full length	phage
SRR10695742	AAQWZD010000034.1	full length	phage
SRR10696084	AAQWYU010000046.1	full length	phage			leafy greens	suspected
SRR10696112		full length		former REPEXH01		iceberg	confirmed
SRR10696302	AAQWXH010000052.1	full length	phage	REPEXH02		romaine	confirmed
SRR10724606	AAQWVQ010000038.1	full length	phage	REPEXH02		romaine	confirmed
SRR10724820	AAQWVN010000040.1	full length	phage	REPEXH02		romaine	confirmed
SRR10725996	AAQWVL010000037.1	full length	phage	REPEXH02		romaine	confirmed
SRR10728890	AAQWWU010000035.1	deletion	phage	REPEXH01
SRR10744525	AAQWUG010000040.1	deletion	phage	REPEXH01
SRR10748665	AAQWTF010000035.1	deletion	phage	REPEXH01
SRR10748675	AAQWUA010000038.1	deletion	phage	REPEXH01
SRR10751985	AAQWTI010000052.1	full length	phage	former REPEXH01		unknown
SRR10758739	AAQWQM010000037.1	full length	phage			leafy greens	suspected
SRR10760497	AAQWQS010000036.1	full length	phage
SRR10761073	AAQWQJ010000139.1	full length	ambiguous
SRR10764316	AAQWPS010000036.1	deletion	phage	REPEXH01
SRR10764318	AAQWQC010000037.1	full length	phage
SRR10769049	AAQWQE010000057.1	full length	phage	former REPEXH01
SRR10771141		deletion		REPEXH01		unknown
SRR10805202	AAQWOI010000038.1	full length	phage	REPEXH02		romaine	confirmed
SRR10806287	AAQWOT010000037.1	deletion	phage	REPEXH01		unknown
SRR10810420	AAQWOM010000037.1	deletion	phage	REPEXH01
SRR10820825	AAQWLU010000036.1	deletion	phage	REPEXH01
SRR10835743	AAQWKP010000036.1	deletion	phage	REPEXH01		unknown
SRR10842874	AAQWJB010000034.1	full length	phage
SRR10843352	AAQWJA010000037.1	full length	phage
SRR10852490	AAQWJF010000040.1	full length	phage
SRR10870909	AAQWHS010000037.1	deletion	phage	REPEXH01
SRR10883587	AASSXW010000190.1	deletion	ambiguous	REPEXH01
SRR10883978	AATLLK010000037.1	deletion	phage	REPEXH01
SRR10884011	AASZLY010000041.1	full length	phage
SRR10885431	AASWYY010000034.1	deletion	phage	REPEXH01		unknown
SRR10887326	AASWQA010000284.1	full length	ambiguous
SRR10899401	AASVLD010000037.1	full length	phage	REPEXH02		romaine	confirmed
SRR10904914	AASZKT010000038.1	deletion	phage	REPEXH01		unknown
SRR10911974	AASZJX010000035.1	deletion	phage	REPEXH01		unknown
SRR10919025	AASZIZ010000023.1	full length	phage
SRR10919681	AASZIL010000064.1	full length	phage
SRR10920924	AASZIO010000042.1	deletion	phage	REPEXH01		unknown
SRR10951137		absent
SRR10960894	AASZDP010000051.1	full length	phage
SRR10961053	AASYZS010000043.1	full length	phage
SRR10971388	AASYWT010000044.1	insertion	phage
SRR10971792		deletion		REPEXH01
SRR10971991	AASYWL010000038.1	deletion	phage	REPEXH01
SRR10982264	AASYUZ010000037.1	full length	phage
SRR10988667	AASYSN010000045.1	full length	phage
SRR10992304		absent
SRR11020189	AASYPY010000036.1	full length	phage	former REPEXH01
SRR11029317	AASZQW010000041.1	full length	phage
SRR11035904	AATAAP010000040.1	full length	phage
SRR11059484	AATAAR010000261.1	full length	ambiguous
SRR11068980	AATACO010000053.1	full length	phage
SRR11071203	AATAQH010000042.1	full length	phage
SRR11074724	AATADE010000037.1	full length	phage
SRR11087850	AATAVZ010000184.1	deletion	ambiguous	REPEXH01	C	romaine	confirmed
SRR11089019		full length		former REPEXH01		romaine	confirmed
SRR11089021		full length		former REPEXH01		romaine	confirmed
SRR11089023		full length		former REPEXH01		kale	suspected
SRR11089030	AATBSA010000039.1	full length	phage			lettuce	suspected
SRR11089032		full length		former REPEXH01		romaine	confirmed
SRR11089451		full length		former REPEXH01		romaine	suspected
SRR11089453		full length		former REPEXH01		kale	suspected
SRR11089455		full length		former REPEXH01		romaine	suspected
SRR11089456		full length		former REPEXH01		romaine	suspected
SRR11089458		full length		former REPEXH01		kale	suspected
SRR11089464		full length		former REPEXH01		kale	suspected
SRR11089465		full length		former REPEXH01		iceberg	suspected
SRR11089466		full length		former REPEXH01		iceberg	suspected
SRR11089467		full length		former REPEXH01		iceberg	suspected
SRR11089468		full length		former REPEXH01		romaine	suspected
SRR11089504		full length		former REPEXH01		romaine	suspected
SRR11091474	AATAGY010000039.1	full length	phage
SRR11091491	AATBQJ010000167.1	full length	ambiguous
SRR11184857		full length		former REPEXH01
SRR11198006	AATFUX010000042.1	full length	phage
SRR11215355	AATGRS010000042.1	full length	phage
SRR11233740	AATMHC010000035.1	deletion	phage	REPEXH01
SRR11278169	AATLDH010000039.1	full length	phage	former REPEXH01
SRR11278171	AATLDF010000037.1	deletion	phage	REPEXH01
SRR11278172	AATLDD010000036.1	full length	phage	former REPEXH01
SRR11290899	AATLBT010000040.1	full length	phage
SRR11336259	AATGPQ010000042.1	full length	phage
SRR11336262	AATGPN010000041.1	full length	phage
SRR11336265	AATGPL010000041.1	full length	phage
SRR11336266	AATKYE010000041.1	full length	phage
SRR11336286	AATKYA010000036.1	full length	phage
SRR11336326	AATKXA010000041.1	full length	phage
SRR11336332	AATKWB010000042.1	full length	phage
SRR11359564	AATGOR010000036.1	full length	phage
SRR11394670	AATKOJ010000225.1	insertion	ambiguous
SRR11396395	AATKOH010000036.1	deletion	phage	REPEXH01
SRR11396414	AATKOF010000041.1	full length	phage	former REPEXH01
SRR11440170	AATKBV010000041.1	deletion	phage	REPEXH01
SRR11449846		absent
SRR11462328	AATKBS010000038.1	deletion	phage	REPEXH01
SRR11462331	AATJXZ010000041.1	full length	phage
SRR11462369	AATLHY010000042.1	deletion	phage	REPEXH01		unknown
SRR11487807	AATMXB010000205.1	full length	ambiguous
SRR11513761	AATMVG010000038.1	full length	phage
SRR11514005	AATMVF010000034.1	deletion	phage	REPEXH01
SRR11531371	AATMUY010000035.1	deletion	phage	REPEXH01
SRR11534377	AATMFH010000038.1	full length	phage
SRR11542245	AATNEK010000040.1	full length	phage
SRR11612231	AATMTA010000035.1	full length	phage
SRR11625185	AATNTX010000036.1	full length	phage
SRR11635668	AATNUN010000048.1	full length	phage
SRR11744094	AATSIR010000038.1	full length	phage
SRR11772630	AATRWU010000035.1	full length	phage	former REPEXH01
SRR11778421	AATRNP010000034.1	deletion	phage	REPEXH01
SRR11808865	AATSOF010000036.1	full length	phage	former REPEXH01
SRR11859013	AAUPFX010000039.1	full length	phage	former REPEXH01
SRR11859014	AAUPFV010000039.1	full length	phage	former REPEXH01
SRR11859016	AAUPFU010000034.1	full length	phage	former REPEXH01
SRR11859017	AAUPFT010000036.1	deletion	phage	REPEXH01
SRR11871975	AAUOUM010000037.1	full length	phage	former REPEXH01
SRR11901902	AAUNUP010000035.1	deletion	phage	REPEXH01
SRR11908558		ambiguous
SRR11909389	AAUNHH010000040.1	full length	phage
SRR11909390	AAUNHK010000084.1	full length	ambiguous
SRR11909391	AAUNHI010000040.1	full length	phage
SRR11909393	AAUNHF010000037.1	full length	phage
SRR11909467	AAUNGV010000040.1	full length	phage
SRR11916735	AAUNFX010000039.1	full length	phage
SRR11919513	AAULKG010000037.1	deletion	phage	REPEXH01
SRR11919514	AAULKJ010000050.1	deletion	phage	REPEXH01
SRR11925940	AAUMZM010000036.1	full length	phage
SRR11927427	AAUMWI010000039.1	full length	phage
SRR11945634	AAULZJ010000036.1	full length	phage
SRR11977529	AAULCR010000033.1	full length	phage	former REPEXH01
SRR11977533	AAULCM010000038.1	full length	phage
SRR11991588	AAUKTM010000042.1	full length	phage	former REPEXH01
SRR11991589	AAUKTK010000041.1	full length	phage	former REPEXH01
SRR12022716	AAUJBW010000038.1	full length	phage
SRR12033446	AAUIBU010000038.1	full length	phage	former REPEXH01
SRR12033855	AAUIAI010000042.1	deletion	phage	REPEXH01
SRR12046732	AAUHUK010000061.1	full length	phage
SRR12053742	AAUHPJ010000062.1	deletion	phage	REPEXH01
SRR12057715	AAUHJX010000035.1	full length	phage	former REPEXH01
SRR12057716	AAUHJT010000039.1	full length	phage
SRR12061421	AAUHHT010000033.1	full length	phage
SRR12061427	AAUHHN010000037.1	full length	phage
SRR12070931	AAUGXS010000040.1	full length	phage
SRR12071707	AAUGXH010000048.1	full length	phage
SRR12071709	AAUGWY010000042.1	full length	phage
SRR12081729	AAUGIL010000053.1	full length	phage
SRR12094756	AAUFWT010000035.1	deletion	phage	REPEXH01		unknown
SRR12101053	AAUFLL010000039.1	deletion	phage	REPEXH01
SRR12101058	AAUFLD010000037.1	full length	phage
SRR12101059	AAUFLE010000035.1	full length	phage	former REPEXH01
SRR12101060	AAUFLC010000036.1	full length	phage	former REPEXH01
SRR12101069	AAUFKW010000037.1	deletion	phage	REPEXH01
SRR12101088	AAUFKH010000037.1	full length	phage	former REPEXH01
SRR12118085	AAUEKN010000036.1	full length	phage
SRR12118086	AAUEKO010000036.1	full length	phage
SRR12128989	AAUDTF010000042.1	full length	phage
SRR12134603	AAUDRG010000039.1	full length	phage
SRR12134697	AAUDRI010000039.1	full length	phage
SRR12136367	AAUDNK010000039.1	full length	phage
SRR12143883	AAUDAR010000037.1	full length	phage
SRR12160525	AAUCMX010000038.1	deletion	phage	REPEXH01
SRR12172985	AAUBXU010000040.1	deletion	phage	REPEXH01
SRR12185934	AAUBKP010000056.1	full length	phage
SRR12187482	AAUBIQ010000036.1	deletion	phage	REPEXH01
SRR12199256	AAUASD010000037.1	deletion	phage	REPEXH01
SRR12212851	AAUAAZ010000052.1	full length	phage	former REPEXH01
SRR12217702	AATZFD010000036.1	full length	phage	former REPEXH01
SRR12217706	AATZFB010000038.1	full length	phage	former REPEXH01
SRR12231627	AATYUO010000043.1	full length	phage
SRR12232608	AATYTD010000037.1	full length	phage	former REPEXH01
SRR12232613	AATYSX010000035.1	full length	phage
SRR12264804	AATXZP010000033.1	full length	phage
SRR12272725	AATVLE010000045.1	full length	phage
SRR12274442	AATVIF010000046.1	full length	phage
SRR12277416	AATVCU010000035.1	deletion	phage	REPEXH01
SRR12277428	AATVCR010000037.1	deletion	phage	REPEXH01
SRR12278011	AATVAW010000036.1	full length	phage	former REPEXH01
SRR12282297	AATXWE010000040.1	deletion	phage	REPEXH01
SRR12282313	AATXWD010000038.1	deletion	phage	REPEXH01
SRR12282576	AATXUB010000037.1	full length	phage	former REPEXH01
SRR12282830	AATXSW010000051.1	full length	phage
SRR12283247	AATXOS010000040.1	full length	phage			unknown
SRR12294715	AATZQH010000036.1	full length	phage	former REPEXH01
SRR12300552	AAUCSU010000045.1	full length	phage
SRR12314140	AAUECF010000039.1	full length	phage
SRR12315251	AAUEBW010000167.1	full length	ambiguous
SRR12318303	AAUJIK010000097.1	full length	ambiguous	former REPEXH01
SRR12329216	AAUMDK010000045.1	full length	phage
SRR12335240	AAUOOO010000043.1	deletion	phage	REPEXH01		unknown
SRR12335433	AAUORX010000036.1	deletion	phage	REPEXH01		unknown
SRR12337978	AAURTN010000038.1	deletion	phage	REPEXH01		unknown
SRR12341230	AAUTRZ010000039.1	full length	phage
SRR12341541	AAUTKT010000050.1	full length	phage	former REPEXH01		unknown
SRR12347121	AAUWIZ010000053.1	deletion	phage	REPEXH01
SRR12362192	AAVFLN010000038.1	deletion	phage	REPEXH01
SRR12362769	AAVFGQ010000356.1	full length	ambiguous
SRR12363405	AAVFDZ010000039.1	deletion	phage	REPEXH01
SRR12363408	AAVFDX010000039.1	full length	phage	former REPEXH01
SRR12365749	AAVRDZ010000211.1	full length	ambiguous
SRR12376980	AAVFXJ010000037.1	deletion	phage	REPEXH01		unknown
SRR12377274	AAVFWD010000056.1	full length	phage
SRR12387556	AAVGOG010000038.1	full length	phage
SRR12389340	AAVGYX010000035.1	full length	phage	former REPEXH01
SRR12391174	AAVGYS010000040.1	full length	phage
SRR12395477	AAVHDF010000038.1	deletion	phage	REPEXH01		unknown
SRR12395487	AAVHEY010000037.1	deletion	phage	REPEXH01		unknown
SRR12398735	AAVHKI010000042.1	full length	phage
SRR12403260	AAVHSE010000042.1	full length	phage	former REPEXH01		unknown
SRR12404652	AAVHQR010000041.1	deletion	phage	REPEXH01		unknown
SRR12404659	AAVHQP010000038.1	deletion	phage	REPEXH01		unknown
SRR12411254	AAVIFG010000037.1	full length	phage	former REPEXH01
SRR12411266	AAVIFZ010000046.1	full length	phage
SRR12412631	AAVIXG010000036.1	full length	phage	former REPEXH01		unknown
SRR12424847	AAVJFT010000036.1	deletion	phage	REPEXH01
SRR12424852	AAVJFP010000037.1	deletion	phage	REPEXH01
SRR12424925	AAVJEN010000036.1	full length	phage	former REPEXH01
SRR12436119	AAVKFS010000039.1	full length	phage
SRR12454364	AAVKTS010000040.1	full length	phage
SRR12455814	AAVKYA010000035.1	full length	phage
SRR12455815	AAVKZR010000039.1	deletion	phage	REPEXH01
SRR12455816	AAVPPQ010000033.1	full length	phage	former REPEXH01		unknown
SRR12462287	AAVLKL010000039.1	full length	phage
SRR12462451	AAVLCM010000036.1	full length	phage
SRR12463065	AAVLFO010000036.1	full length	phage
SRR12465759	AAVMDP010000478.1	insertion	ambiguous
SRR12467888	AAVMCQ010000300.1	full length	ambiguous	former REPEXH01		unknown
SRR12467889	AAVLRN010000195.1	full length	ambiguous	former REPEXH01		unknown
SRR12467890	AAVLQM010000055.1	full length	phage	former REPEXH01		unknown
SRR12467891	AAVLRE010000057.1	full length	phage	former REPEXH01		unknown
SRR12467892	AAVMCO010000056.1	full length	phage	former REPEXH01		unknown
SRR12467893	AAVLRF010000202.1	full length	ambiguous	former REPEXH01		unknown
SRR12467894	AAVLQN010000045.1	full length	phage	former REPEXH01		unknown
SRR12467895	AAVMCL010000055.1	full length	phage	former REPEXH01		unknown
SRR12467896	AAVLRD010000053.1	full length	phage	former REPEXH01		unknown
SRR12467897	AAVLRB010000058.1	full length	phage	former REPEXH01		unknown
SRR12467898	AAVMCN010000056.1	full length	phage	former REPEXH01		unknown
SRR12467899	AAVMCM010000210.1	full length	ambiguous	former REPEXH01		unknown
SRR12467925	AAVMCW010000057.1	full length	phage	former REPEXH01		unknown
SRR12467926	AAVLRC010000199.1	full length	ambiguous	former REPEXH01		unknown
SRR12467927	AAVLRA010000052.1	full length	phage	former REPEXH01		unknown
SRR12467928	AAVMCJ010000051.1	full length	phage	former REPEXH01		unknown
SRR12468255	AAVMCI010000172.1	full length	ambiguous	former REPEXH01		unknown
SRR12468256	AAVMCH010000052.1	full length	phage	former REPEXH01		unknown
SRR12468257	AAVLQW010000197.1	full length	ambiguous	former REPEXH01		unknown
SRR12468258	AAVMCF010000206.1	full length	ambiguous	former REPEXH01		unknown
SRR12468259	AAVMCG010000191.1	full length	ambiguous	former REPEXH01		unknown
SRR12468260	AAVLQZ010000163.1	full length	ambiguous	former REPEXH01		unknown
SRR12486646	AAVMQX010000187.1	full length	ambiguous	former REPEXH01		unknown
SRR12491617	AAVNBD010000035.1	full length	phage
SRR12492186	AAVNTF010000039.1	full length	phage
SRR12493951	AAVNLN010000037.1	full length	phage
SRR12507913	AAVOEM010000038.1	deletion	phage	REPEXH01
SRR12507914	AAVOEL010000037.1	deletion	phage	REPEXH01		unknown
SRR12507915	AAVOEH010000036.1	full length	phage	former REPEXH01
SRR12507918	AAVOED010000036.1	full length	phage	former REPEXH01		unknown
SRR12511137	AAVNZV010000041.1	full length	phage
SRR12511372	AAVNZM010000036.1	full length	phage
SRR12513296	AAVOWM010000037.1	full length	phage
SRR12516387	AAVOLN010000041.1	full length	phage	former REPEXH01
SRR12516568	AAVONC010000037.1	deletion	phage	REPEXH01
SRR12516569	AAVOLG010000036.1	deletion	phage	REPEXH01		unknown
SRR12539723	AAVQUE010000036.1	full length	phage
SRR12544336	AAVQMK010000035.1	full length	phage
SRR12544341	AAVQMJ010000036.1	full length	phage	former REPEXH01
SRR12544342	AAVRIA010000035.1	full length	phage	former REPEXH01		unknown
SRR12544343	AAVQMI010000036.1	full length	phage	former REPEXH01
SRR12545688	AAVQJT010000042.1	full length	phage
SRR12550860	AAVPMO010000033.1	full length	phage
SRR12558799	AAVQEQ010000044.1	full length	phage
SRR12558800	AAVQEP010000037.1	full length	phage	former REPEXH01
SRR12559188		absent
SRR12559191	AAVQDZ010000040.1	full length	phage	former REPEXH01
SRR12564432	AAVRWR010000036.1	full length	phage	former REPEXH01		unknown
SRR12567489	AAVRSM010000039.1	deletion	phage	REPEXH01
SRR12567491	AAVRSJ010000036.1	deletion	phage	REPEXH01
SRR12567492	AAVRSI010000037.1	deletion	phage	REPEXH01
SRR12571026	AAVWPB010000037.1	full length	phage
SRR12571174	AAVWOO010000034.1	deletion	phage	REPEXH01
SRR12573758	AAVWKD010000050.1	full length	phage	former REPEXH01		unknown
SRR12595735	AAVYFC010000036.1	full length	phage	former REPEXH01		unknown
SRR12595737	AAVYFA010000037.1	full length	phage	former REPEXH01		unknown
SRR12595755	AAVYEH010000033.1	full length	phage	former REPEXH01		unknown
SRR12604232	AAVXYK010000037.1	full length	phage
SRR12611008	AAVXON010000036.1	deletion	phage	REPEXH01
SRR12619263	AAVYUS010000036.1	full length	phage	former REPEXH01		unknown
SRR12623542	AAWASP010000044.1	full length	phage
SRR12623619	AAWASI010000038.1	full length	phage
SRR12633987	AAVZXI010000042.1	full length	phage
SRR12633989	AAVZXF010000035.1	full length	phage
SRR12637284	AAVZQG010000045.1	full length	phage
SRR12637768	AAVZOI010000051.1	deletion	phage	REPEXH01
SRR12638264	AAVZNS010000169.1	full length	ambiguous
SRR12641769	AAWBOY010000035.1	full length	phage	former REPEXH01		unknown
SRR12642007	AAWCRM010000037.1	full length	phage	former REPEXH01
SRR12646596	AAWDGR010000165.1	full length	ambiguous	former REPEXH01		unknown
SRR12653617	AAWEJR010000035.1	full length	phage
SRR12653622	AAWEJJ010000033.1	full length	phage
SRR12660729	AAWEOI010000039.1	full length	phage
SRR12663953	AAWETF010000038.1	full length	phage
SRR12663960	AAWESZ010000039.1	full length	phage
SRR12672039	AAWFTW010000046.1	full length	phage	former REPEXH01
SRR12673258	AAWFNM010000038.1	full length	phage	former REPEXH01
SRR12673264	AAWFNF010000037.1	full length	phage	former REPEXH01
SRR12673265	AAWFNE010000039.1	deletion	phage	REPEXH01
SRR12678694	AAWFDJ010000044.1	full length	phage	former REPEXH01
SRR12692784	AAWGNR010000035.1	full length	phage
SRR12693700	AAZJHY010000040.1	deletion	phage	REPEXH01
SRR12694632	AAZJDL010000042.1	full length	phage
SRR12697318		full length		former REPEXH01
SRR12697765	AAWHGO010000037.1	full length	phage	former REPEXH01
SRR12704750	AAWHKZ010000037.1	full length	phage
SRR12707631	AAWHSZ010000039.1	full length	phage
SRR12707634	AAWHSX010000035.1	full length	phage	former REPEXH01
SRR12707638	AAWHSV010000036.1	full length	phage	former REPEXH01		unknown
SRR12728784	AAWJFZ010000037.1	full length	phage
SRR12738848	AAWKZO010000033.1	full length	phage
SRR12749151	AAWZIW010000036.1	full length	phage	former REPEXH01
SRR12749153	AAWZIS010000037.1	full length	phage	former REPEXH01
SRR12749494	AAWZHR010000051.1	full length	phage
SRR12761307	AAWYYX010000036.1	deletion	phage	REPEXH01
SRR12762069	AAWYWN010000041.1	full length	phage
SRR12766674	AAWXTI010000034.1	deletion	phage	REPEXH01
SRR12766680	AAWXTJ010000035.1	full length	phage	former REPEXH01
SRR12775645	AAWVBX010000032.1	deletion	phage	REPEXH01
SRR12775649	AAWVBW010000033.1	deletion	phage	REPEXH01
SRR12795593	AAWTCL010000035.1	full length	phage	former REPEXH01		unknown
SRR12795594	AAWTCK010000038.1	full length	phage	former REPEXH01		unknown
SRR12795595	AAWTDD010000038.1	full length	phage	former REPEXH01		unknown
SRR12795598	AAWTCH010000035.1	full length	phage	former REPEXH01		unknown
SRR12797103	AAWSZE010000035.1	full length	phage	former REPEXH01		unknown
SRR12798573	AAWSVZ010000038.1	full length	phage
SRR12798577	AAWSWE010000039.1	full length	phage
SRR12798593	AAWSVI010000037.1	full length	phage
SRR12798596	AAWSVE010000035.1	full length	phage
SRR12798599	AAWSVH010000037.1	full length	phage
SRR12806896	AAWMKL010000041.1	full length	phage			unknown
SRR12815484	AAWLKI010000036.1	full length	phage	former REPEXH01
SRR12815485	AAWLKJ010000035.1	full length	phage	former REPEXH01
SRR12815487	AAWLKH010000035.1	full length	phage	former REPEXH01		unknown
SRR12815489	AAWLKF010000035.1	full length	phage	former REPEXH01
SRR12817816	AAWLLQ010000035.1	full length	phage	former REPEXH01		unknown
SRR12817818	AAWLYA010000033.1	full length	phage	former REPEXH01		unknown
SRR12823300	AAWQWJ010000037.1	full length	phage	former REPEXH01		unknown
SRR12823448	AAWRBK010000038.1	full length	phage			unknown
SRR12823451	AAWQVX010000041.1	full length	phage
SRR12823454	AAWQVT010000037.1	full length	phage
SRR12823455	AAWQXH010000039.1	full length	phage			unknown
SRR12823522	AAWQUO010000042.1	full length	phage
SRR12823523	AAWRCI010000036.1	full length	phage
SRR12823536	AAWQUG010000038.1	full length	phage
SRR12823540	AAWQUC010000043.1	insertion	phage
SRR12823663	AAWQSN010000042.1	full length	phage
SRR12823782	AAWQRM010000035.1	deletion	phage	REPEXH01
SRR12824108	AAWQQW010000037.1	full length	phage
SRR12827193	AAWPFA010000035.1	full length	phage	former REPEXH01		unknown
SRR12827320	AAWPAL010000036.1	full length	phage	former REPEXH01		unknown
SRR12827403		ambiguous		former REPEXH01		unknown
SRR12827413	AAWOXK010000126.1	full length	ambiguous
SRR12827715	AAWOTP010000041.1	full length	phage	former REPEXH01		unknown
SRR12827716	AAWOTO010000178.1	full length	ambiguous
SRR12827727	AAWOTE010000041.1	full length	phage
SRR12827777	AAWOLQ010000038.1	deletion	phage	REPEXH01
SRR12827934	AAWPUQ010000035.1	full length	phage	former REPEXH01		unknown
SRR12837063	AAWPYF010000042.1	full length	phage
SRR12841124	AAWPWB010000042.1	full length	phage
SRR12851456	AAWNWV010000034.1	full length	phage	former REPEXH01		unknown
SRR12851462	AAWNWP010000039.1	full length	phage			unknown
SRR12852587	AAWNWC010000059.1	full length	phage	former REPEXH01		unknown
SRR12864879	AAWNRH010000035.1	full length	phage	former REPEXH01
SRR12866719	AAWNQN010000035.1	full length	phage	former REPEXH01
SRR12884307	AAWNJW010000040.1	full length	phage
SRR12884308	AAWNJU010000041.1	full length	phage	former REPEXH01
SRR12884460	AAWNJL010000044.1	full length	phage	former REPEXH01
SRR12897767	AAWPOS010000037.1	full length	phage	former REPEXH01
SRR12901907	AAWRIH010000037.1	full length	phage	former REPEXH01		unknown
SRR12901951	AAWRHY010000038.1	deletion	phage	REPEXH01
SRR12908430	AAWSKU010000043.1	full length	phage
SRR12908454	AAWSKC010000042.1	full length	phage
SRR12908470	AAWSJO010000043.1	full length	phage
SRR12908474	AAWSJK010000040.1	full length	phage
SRR12916381	AAWSEV010000038.1	full length	phage
SRR12916559	AAWSCY010000034.1	full length	phage	former REPEXH01		unknown
SRR12922069	AAWTIB010000047.1	full length	phage
SRR12926440	AAWTMP010000038.1	full length	phage	former REPEXH01		unknown
SRR12927287	AAWTKO010000038.1	deletion	phage	REPEXH01
SRR12927288	AAWTKI010000045.1	full length	phage			unknown
SRR12951527	AAWYLW010000044.1	full length	phage	former REPEXH01		unknown
SRR12956985	AAWXXL010000054.1	full length	phage	former REPEXH01		unknown
SRR12957274	AAWXXA010000038.1	deletion	phage	REPEXH01
SRR12967135	AAXABD010000037.1	full length	phage
SRR12967268	AAWZZN010000037.1	full length	phage
SRR12967269	AAWZZL010000044.1	full length	phage	former REPEXH01
SRR12967713	AAWZTY010000050.1	full length	phage	former REPEXH01
SRR12968290	AAWZSG010000037.1	full length	phage	former REPEXH01		unknown
SRR12973923	AAXBCK010000033.1	full length	phage
SRR12974229	AAXBBH010000037.1	full length	phage
SRR12975336	AAXAPE010000034.1	full length	phage	former REPEXH01
SRR12975341	AAXAPC010000034.1	full length	phage	former REPEXH01
SRR12975345	AAXBAX010000038.1	full length	phage
SRR12977062	AAXAOB010000039.1	full length	phage			unknown
SRR12977063	AAXAOZ010000041.1	full length	phage
SRR12979383	AAXAZU010000038.1	full length	phage
SRR12979389	AAXBAF010000035.1	full length	phage	former REPEXH01		unknown
SRR12979393	AAXAZI010000036.1	full length	phage	former REPEXH01		unknown
SRR12982993	AAXAVY010000077.1	deletion	ambiguous	REPEXH01
SRR12982999	AAXAVX010000042.1	full length	phage	former REPEXH01		unknown
SRR12991818	AAXBXE010000091.1	full length	ambiguous
SRR12991822	AAXBXD010000044.1	full length	phage
SRR12993290	AAXBRO010000051.1	full length	phage
SRR12993298	AAXBRG010000043.1	full length	phage
SRR12993353		absent
SRR12994986	AAXBPG010000035.1	full length	phage	REPEXH02		leafy greens	confirmed
SRR12998948	AAXCBJ010000047.1	full length	phage
SRR12998951	AAXBZU010000045.1	full length	phage
SRR12998967	AAXBZT010000038.1	full length	phage
SRR12999878	AAXCEE010000045.1	full length	phage
SRR12999882	AAXCZI010000039.1	deletion	phage	REPEXH01
SRR13010371	AAXDLM010000045.1	full length	phage
SRR13010556	AAXDNH010000039.1	full length	phage
SRR13012244	AAXDTN010000038.1	deletion	phage	REPEXH01
SRR13012245	AAXDTJ010000041.1	deletion	phage	REPEXH01
SRR13012769	AAXDRZ010000037.1	deletion	phage	REPEXH01
SRR13012770	AAXDSA010000037.1	full length	phage	former REPEXH01
SRR13012771	AAXDRY010000038.1	deletion	phage	REPEXH01
SRR13012774	AAXDRT010000037.1	full length	phage	former REPEXH01
SRR13012775	AAXDRU010000037.1	full length	phage	former REPEXH01
SRR13021543	AAXEZQ010000037.1	full length	phage
SRR13045511	AAXFWL010000040.1	full length	phage
SRR13045512	AAXFWK010000040.1	full length	phage
SRR13050762	AAXFTB010000036.1	full length	phage	former REPEXH01
SRR13065865	AAXGRJ010000038.1	full length	phage
SRR13065866		absent
SRR13067462	AAXIEF010000035.1	deletion	phage	REPEXH01
SRR13068661	AAXHXK010000035.1	full length	phage	former REPEXH01
SRR13073632	AAXIRS010000036.1	full length	phage
SRR13088870	AAXJYX010000151.1	full length	ambiguous	former REPEXH01		unknown
SRR13092326	AAXULG010000187.1	full length	ambiguous	former REPEXH01
SRR13092327	AAXULF010000045.1	full length	phage	former REPEXH01
SRR13092442	AAXUJW010000039.1	full length	phage	former REPEXH01
SRR13093970	AAXUJC010000050.1	full length	phage	former REPEXH01		unknown
SRR13094668	AAXLLD010000036.1	full length	phage	former REPEXH01
SRR13094669	AAXLLB010000036.1	deletion	phage	REPEXH01
SRR13094672	AAXLKW010000036.1	deletion	phage	REPEXH01
SRR13094679	AAXLKS010000036.1	deletion	phage	REPEXH01
SRR13094681	AAXLKQ010000036.1	full length	phage	former REPEXH01		unknown
SRR13110231	AAXTXH010000071.1	deletion	ambiguous	REPEXH01
SRR13120698	AAXTSF010000037.1	deletion	phage	REPEXH01
SRR13124640	AAXLPX010000043.1	full length	phage
SRR13132126	AAXTNK010000035.1	full length	phage	former REPEXH01
SRR13132244	AAXTLP010000035.1	deletion	phage	REPEXH01
SRR13132385	AAXTKX010000038.1	full length	phage
SRR13143762	AAXTAT010000039.1	full length	phage
SRR13147436	AAXLSH010000037.1	deletion	phage	REPEXH01
SRR13156845	AAXSGT010000035.1	deletion	phage	REPEXH01
SRR13160361	AAXLYS010000047.1	full length	phage
SRR13161431	AAXLXF010000035.1	deletion	phage	REPEXH01
SRR13167444	AAXRUQ010000037.1	full length	phage	former REPEXH01
SRR13176590	AAXMEC010000037.1	deletion	phage	REPEXH01
SRR13178664	AAXMDC010000037.1	deletion	phage	REPEXH01
SRR13180581	AAXRPK010000039.1	full length	phage
SRR13182476	AAXMGI010000040.1	full length	phage	former REPEXH01
SRR13183210	AAXMFW010000040.1	deletion	phage	REPEXH01
SRR13183211	AAXMGG010000039.1	deletion	phage	REPEXH01
SRR13183212	AAXMGD010000038.1	deletion	phage	REPEXH01
SRR13195611	AAXPGJ010000039.1	full length	phage	former REPEXH01
SRR13195613	AAXMHV010000047.1	full length	phage	former REPEXH01
SRR13200713	AAXQPW010000037.1	full length	phage	former REPEXH01
SRR13200717	AAXQPU010000039.1	full length	phage
SRR13209091		deletion		REPEXH01
SRR13211880	AAXPJR010000039.1	full length	phage
SRR13218649	AAXREQ010000270.1	full length	ambiguous
SRR13227009	AAXSLS010000039.1	full length	phage
SRR13228498	AAXSMG010000036.1	full length	phage
SRR13234036	AAXSPW010000038.1	deletion	phage	REPEXH01
SRR13234046	AAXSPU010000037.1	deletion	phage	REPEXH01
SRR13238630	AAXUUZ010000053.1	deletion	phage	former REPEXH01
SRR13251400	AAXYBT010000422.1	deletion	ambiguous	REPEXH01
SRR13252183	AAXXQC010000353.1	deletion	ambiguous	REPEXH01
SRR13267794	AAXXBS010000037.1	full length	phage
SRR13271356	AAXWWC010000103.1	full length	ambiguous
SRR13288870		deletion		former REPEXH01
SRR13290845	AAYEMZ010000033.1	full length	phage	former REPEXH01
SRR13303956	AAYJSI010000053.1	full length	phage	former REPEXH01
SRR13304064	AAYJSE010000040.1	full length	phage	former REPEXH01
SRR13310522	AAYKJP010000041.1	full length	phage
SRR13336950	AAYLHY010000359.1	full length	ambiguous
SRR13336951	AAYLIB010000240.1	deletion	ambiguous	REPEXH01
SRR13336953	AAYLHT010000215.1	deletion	ambiguous	REPEXH01
SRR13336954	AAYLHJ010000207.1	deletion	ambiguous	REPEXH01
SRR13373743	AAYQEE010000039.1	full length	phage
SRR13377193	AAYQVK010000035.1	deletion	phage	REPEXH01
SRR13389667	AAYRMF010000037.1	deletion	phage	REPEXH01
SRR13389668	AAYRMA010000038.1	full length	phage	former REPEXH01
SRR13405668	AAYUIE010000035.1	full length	phage	former REPEXH01
SRR13405719	AAYUHV010000036.1	full length	phage	former REPEXH01
SRR13421135	AAYSDR010000045.1	full length	phage
SRR13427957	AAYSUL010000038.1	full length	phage
SRR13427961	AAYSUK010000044.1	full length	phage
SRR13427981	AAYSTZ010000038.1	full length	phage
SRR13427983	AAYSUB010000038.1	full length	phage
SRR13430982	AAYSQF010000169.1	full length	ambiguous
SRR13435505	ABCFSR010000037.1	full length	phage
SRR13447429	AAYTIB010000036.1	deletion	phage	REPEXH01	H	unknown
SRR13447430	AAYTHZ010000038.1	full length	phage			yogurt	confirmed
SRR13484999	AAYTTH010000040.1	deletion	phage	REPEXH01	H	unknown
SRR13485000	AAYTTF010000037.1	deletion	phage	REPEXH01	H	unknown
SRR13485001	AAYTTE010000040.1	deletion	phage	REPEXH01	H	unknown
SRR13485003	AAYTTC010000043.1	deletion	phage	REPEXH01	H	unknown
SRR13491292	AAZISP010000047.1	deletion	phage	REPEXH01	H	unknown
SRR13498613	AAZHVH010000036.1	deletion	phage	REPEXH01	H	unknown
SRR13500732	AAZHQX010000038.1	deletion	phage	REPEXH01	H	unknown
SRR13522403	AAZGTK010000037.1	deletion	phage	REPEXH01	H	unknown
SRR13532119	AAZGIL010000051.1	deletion	phage	REPEXH01	H	unknown
SRR13532127	AAZGIA010000051.1	deletion	phage	REPEXH01	H	unknown
SRR13551690	AAZGEG010000166.1	full length	ambiguous	former REPEXH01		unknown
SRR13552958	AAZGEL010000054.1	deletion	phage	REPEXH01	H	unknown
SRR13552959	AAZGEK010000054.1	deletion	phage	REPEXH01	H	unknown
SRR13552960	AAZGEM010000182.1	deletion	ambiguous	REPEXH01	H	unknown
SRR13552961	AAZGEJ010000046.1	deletion	phage	REPEXH01	H	unknown
SRR13552967	AAZFFH010000034.1	deletion	phage	REPEXH01
SRR13566491	AAZFQY010000302.1	full length	ambiguous	former REPEXH01		unknown
SRR13566492		full length		former REPEXH01		unknown
SRR13566493	AAZFQX010000359.1	full length	ambiguous	former REPEXH01		unknown
SRR13579886	AAZFBU010000036.1	full length	phage
SRR13602311	AAZETP010000084.1	deletion	ambiguous	REPEXH01	H	unknown
SRR13614597	AAZEIP010000174.1	full length	ambiguous	former REPEXH01		unknown
SRR13614612	AAZEIF010000399.1	full length	ambiguous	former REPEXH01		unknown
SRR13614613	AAZEII010000384.1	full length	ambiguous	former REPEXH01		unknown
SRR13614967	AAZEKM010000034.1	deletion	phage	REPEXH01
SRR13620499	AAZDQX010000037.1	deletion	phage	REPEXH01	H	unknown
SRR13620514	AAZDRA010000036.1	deletion	phage	REPEXH01	H	unknown
SRR13628326	AAZDJR010000056.1	deletion	phage	REPEXH01	H	unknown
SRR13630777	AAZDIK010000036.1	full length	phage
SRR13633817	AAZCUX010000045.1	full length	phage
SRR13635202	AAZCTT010000035.1	deletion	phage	REPEXH01
SRR13642956	AAZCOW010000040.1	deletion	phage	REPEXH01	H	unknown
SRR13642968	AAZCOS010000039.1	deletion	phage	REPEXH01	H	unknown
SRR13670709	AAZAHI010000040.1	full length	phage
SRR13675542	AAZACE010000042.1	full length	phage
SRR13706096	AAYYMQ010000038.1	full length	phage	former REPEXH01
SRR13733105	AAYXIT010000040.1	full length	phage
SRR13733116	AAYXIJ010000037.1	deletion	phage	REPEXH01
SRR13747401	AAYWSI010000282.1	full length	ambiguous
SRR13747405	AAYWSR010000390.1	full length	ambiguous
SRR13747835	AAYWSE010000227.1	full length	ambiguous
SRR13753056	AAYWLJ010000057.1	full length	phage	former REPEXH01
SRR13771546	AAYVLR010000055.1	deletion	phage	REPEXH01	H	unknown
SRR13791245	AAZBWE010000035.1	full length	phage
SRR13791249	AAZBVT010000036.1	full length	phage
SRR13791261	AAZBVK010000044.1	full length	phage
SRR13795601	AAZBUI010000050.1	full length	phage
SRR13815333	AAZHMS010000042.1	full length	phage
SRR13815337	AAZHKJ010000044.1	full length	phage
SRR13815342	AAZHHZ010000043.1	full length	phage
SRR13858610	AAZTZV010000035.1	full length	phage
SRR13872985	AAZTXA010000043.1	full length	phage
SRR13872994	AAZTXP010000043.1	full length	phage
SRR13889055	AAZTVO010000043.1	full length	phage
SRR13900335	AAZTUS010000035.1	deletion	phage	REPEXH01
SRR13900337	AAZTUM010000035.1	deletion	phage	REPEXH01
SRR13944404	AAZTSD010000042.1	full length	phage	former REPEXH01
SRR13952768	AAZTGW010000141.1	full length	ambiguous
SRR13955585	AAZTFE010000042.1	full length	phage
SRR13955601	AAZTFG010000042.1	full length	phage
SRR13955737	AAZTEM010000043.1	full length	phage
SRR13957269	AAZTFR010000036.1	full length	phage	former REPEXH01		unknown
SRR13969383	AAZTDS010000037.1	deletion	phage	REPEXH01
SRR13971533	AAZTDV010000038.1	deletion	phage	REPEXH01
SRR13971534	AAZTDT010000038.1	full length	phage
SRR13976620	AAZTCG010000041.1	full length	phage
SRR13979421	AAZTAZ010000042.1	full length	phage
SRR13995363	AAZSZH010000043.1	full length	phage
SRR13995373	AAZSYZ010000044.1	full length	phage
SRR14028514	ABABJF010000044.1	full length	phage
SRR14028550	AAZSUS010000046.1	full length	phage
SRR14029842	AAZSSW010000038.1	full length	phage
SRR14035728	AAZSRN010000035.1	full length	phage
SRR14035778	AAZSRH010000038.1	full length	phage
SRR14035888	AAZSRS010000045.1	full length	phage
SRR14035893	AAZSRD010000036.1	full length	phage
SRR14035895	AAZSRC010000038.1	full length	phage
SRR14037632	AAZSRA010000034.1	full length	phage	former REPEXH01
SRR14068973	AAZSFW010000044.1	full length	phage
SRR14072730	AAZSFN010000041.1	full length	phage
SRR14097628	AAZRZE010000094.1	full length	ambiguous
SRR14097631	AAZRZD010000093.1	full length	ambiguous
SRR14139733	AAZTOB010000038.1	deletion	phage	REPEXH01
SRR14145936	AAZWCE010000041.1	full length	phage
SRR14173442	AAZWZB010000037.1	full length	phage
SRR14183395	AAZYGV010000042.1	full length	phage
SRR14183398	AAZYHA010000038.1	deletion	phage	REPEXH01
SRR14219232		full length		former REPEXH01
SRR14234482	AAZZQP010000016.1	full length	phage
SRR14237726	ABAAMX010000044.1	full length	phage
SRR14239085	ABAANC010000034.1	full length	phage
SRR14247122	ABAAZR010000038.1	full length	phage
SRR14250224	ABAAXL010000039.1	full length	phage
SRR14250228	ABAAWZ010000065.1	full length	phage
SRR14253224	ABACQQ010000041.1	full length	phage
SRR14276922	ABAEKA010000039.1	full length	phage	former REPEXH01
SRR14280128	ABAERA010000082.1	full length	ambiguous
SRR14294962	ABAFPB010000037.1	full length	phage
SRR14300249	ABAFSJ010000036.1	full length	phage	former REPEXH01
SRR14326978	ABAGTW010000195.1	full length	ambiguous
SRR14342033	ABAHLH010000039.1	full length	phage
SRR14351875	ABAHPX010000036.1	full length	phage
SRR14376531	ABAIII010000050.1	full length	phage	former REPEXH01
SRR14408272	ABAIYO010000038.1	full length	phage	former REPEXH01
SRR14420169	ABAJOI010000043.1	full length	phage
SRR14456225	ABAKXF010000205.1	full length	ambiguous
SRR14481171	ABAOFC010000042.1	full length	phage	former REPEXH01
SRR14482357	ABAOJH010000038.1	full length	phage			yogurt	confirmed
SRR14482359	ABAOJJ010000038.1	full length	phage			yogurt	confirmed
SRR14510380	ABAONR010000037.1	full length	phage			unknown
SRR14517841	ABALWC010000036.1	full length	phage
SRR14517983	ABALUZ010000040.1	deletion	phage	REPEXH01
SRR14521878	ABALSO010000037.1	deletion	phage	REPEXH01
SRR14525674	ABALXN010000038.1	full length	phage
SRR14551585	ABAYFH010000037.1	full length	phage	former REPEXH01
SRR14571377	ABAMJE010000039.1	full length	phage
SRR14572363	ABAMNI010000037.1	full length	phage
SRR14577383	ABAQKE010000037.1	full length	phage
SRR14595990	ABANBV010000039.1	full length	phage
SRR14612155	ABANUA010000124.1	full length	ambiguous
SRR14633378	ABAPEP010000042.1	full length	phage
SRR14634606	ABAOYP010000036.1	deletion	phage	REPEXH01	I	unknown
SRR14639380	ABAPNF010000196.1	deletion	ambiguous	REPEXH01
SRR14650886	ABAPJM010000042.1	full length	phage
SRR14655866	ABAPVQ010000040.1	full length	phage	former REPEXH01
SRR14655953	ABAQJK010000042.1	deletion	phage	REPEXH01	I	unknown
SRR14660125	ABAPZO010000039.1	full length	phage
SRR14660138	ABAPZM010000044.1	full length	phage
SRR14660312	ABAPZK010000038.1	full length	phage
SRR14660545	ABAPYW010000081.1	full length	ambiguous
SRR14660827	ABAPXF010000040.1	full length	phage
SRR14661172	ABAPXC010000038.1	full length	phage
SRR14677912	ABARBZ010000050.1	deletion	phage	REPEXH01
SRR14677917	ABAUBM010000033.1	deletion	phage	REPEXH01	I	unknown
SRR14687299	ABATQB010000037.1	full length	phage
SRR14704038	ABAROF010000038.1	full length	phage
SRR14704450	ABARIU010000041.1	full length	phage	former REPEXH01		unknown
SRR14711376	ABCHUC010000041.1	full length	phage
SRR14711400	ABARVW010000190.1	full length	ambiguous
SRR14711882	ABARTM010000310.1	full length	ambiguous
SRR14724719	ABASFT010000037.1	full length	phage
SRR14727498	ABASFM010000036.1	deletion	phage	REPEXH01	I	unknown
SRR14736556	ABASUA010000043.1	deletion	phage	REPEXH01
SRR14739061	ABASOF010000037.1	full length	phage	former REPEXH01		unknown
SRR14748053	ABATIM010000037.1	full length	phage	former REPEXH01		unknown
SRR14759089	ABATOR010000044.1	full length	phage
SRR14759138	ABATOM010000042.1	full length	phage
SRR14804791	ABAWYS010000038.1	full length	phage
SRR14808331	ABAWUM010000035.1	deletion	phage	REPEXH01
SRR14811294	ABAWOV010000036.1	full length	phage
SRR14811431	ABAWOJ010000034.1	full length	phage	former REPEXH01		unknown
SRR14811432	ABAWOK010000036.1	full length	phage	former REPEXH01		unknown
SRR14811711	ABAWNO010000037.1	full length	phage	former REPEXH01
SRR14846584	ABAWKX010000039.1	full length	phage	former REPEXH01		unknown
SRR14846726	ABAWKZ010000039.1	full length	phage
SRR14855946	ABAXMP010000043.1	full length	phage
SRR14863571	ABAXZO010000041.1	full length	phage
SRR14863605	ABAXZH010000036.1	full length	phage
SRR14868172	ABAXQT010000055.1	full length	phage	former REPEXH01
SRR14870681	ABAZBI010000034.1	deletion	phage	REPEXH01	I	unknown
SRR14871628	ABAYYL010000038.1	full length	phage	former REPEXH01
SRR14872156	ABAYWJ010000052.1	full length	phage
SRR14872297	ABAYUS010000041.1	full length	phage
SRR14873569	ABAYRA010000036.1	full length	phage
SRR14874118	ABAYNO010000035.1	full length	phage			unknown
SRR14874920	ABAYNQ010000043.1	full length	phage
SRR14878281	ABAZOV010000036.1	full length	phage	former REPEXH01		unknown
SRR14882797	ABAZLD010000037.1	full length	phage
SRR14883103	ABAZIO010000039.1	full length	phage
SRR14893383	ABAZTW010000038.1	full length	phage	former REPEXH01
SRR14912896		absent
SRR14924164	ABBAEA010000040.1	full length	phage
SRR14962768	ABBAWA010000037.1	full length	phage
SRR14979272	ABCHTO010000037.1	full length	phage
SRR14982020	ABBAWM010000037.1	full length	phage
SRR15023625	ABBCSI010000122.1	deletion	ambiguous	REPEXH01
SRR15049763	ABBDRH010000038.1	full length	phage
SRR15053908	ABBEIL010000038.1	full length	phage
SRR15053957	ABBEHQ010000052.1	full length	phage
SRR15055728	ABBEAJ010000044.1	full length	phage	former REPEXH01
SRR15055854	ABBDZW010000036.1	full length	phage
SRR15075145	ABBFUZ010000041.1	full length	phage
SRR15095816	ABBGDU010000041.1	full length	phage	former REPEXH01
SRR15128350	ABBGXJ010000039.1	full length	phage	former REPEXH01
SRR15157809	ABBPCE010000040.1	full length	phage
SRR15164319	ABBIQM010000175.1	deletion	ambiguous	REPEXH01
SRR15164335	ABBISP010000068.1	full length	phage	former REPEXH01
SRR15192816	ABBKAH010000037.1	full length	phage
SRR15192881	ABBJZQ010000040.1	full length	phage
SRR15194608	ABBJTX010000043.1	full length	phage
SRR15194625	ABBJTL010000035.1	deletion	phage	REPEXH01
SRR15194655	ABBJSG010000038.1	full length	phage	former REPEXH01
SRR15194742	ABBJQP010000040.1	full length	phage
SRR15194885	ABBJPP010000034.1	full length	phage	former REPEXH01
SRR15194887	ABBJPR010000035.1	deletion	phage	REPEXH01
SRR15194889	ABBJPV010000036.1	deletion	phage	REPEXH01
SRR15194890	ABBJPQ010000033.1	deletion	phage	REPEXH01
SRR15194891	ABBJPT010000036.1	deletion	phage	REPEXH01
SRR15194892	ABBJPU010000036.1	full length	phage	former REPEXH01
SRR15200108	ABBKQU010000037.1	full length	phage
SRR15217881	ABBLLQ010000042.1	full length	phage	former REPEXH01
SRR15218087	ABBLKE010000037.1	deletion	phage	REPEXH01
SRR15228769	ABBMEM010000089.1	full length	ambiguous
SRR15228772	ABBMEL010000100.1	full length	ambiguous	former REPEXH01
SRR15228778	ABBMEC010000042.1	full length	phage
SRR15230019	ABBMDP010000044.1	full length	phage
SRR15238046	ABBLXQ010000037.1	full length	phage
SRR15248639	ABBMVT010000036.1	full length	phage
SRR15249578	ABBMQF010000037.1	deletion	phage	REPEXH01
SRR15249789	ABBMOJ010000227.1	full length	ambiguous	former REPEXH01
SRR15253454	ABBNJH010000037.1	full length	phage
SRR15265187	ABBNYR010000038.1	full length	phage
SRR15279114	ABBOAD010000038.1	full length	phage
SRR15298945	ABBOBQ010000047.1	full length	phage
SRR15300599	ABBOGA010000148.1	full length	ambiguous	former REPEXH01
SRR15300601	ABBOCI010000040.1	full length	phage
SRR15300602	ABBOAK010000064.1	full length	phage
SRR15319329	ABBOWV010000039.1	deletion	phage	REPEXH01
SRR15319953	ABBOPP010000051.1	deletion	phage	former REPEXH01
SRR15319960	ABBOQI010000104.1	full length	ambiguous	former REPEXH01
SRR15328288	ABBVGM010000036.1	deletion	phage	REPEXH01
SRR15328308	ABBVFQ010000033.1	full length	phage	former REPEXH01
SRR15340801	ABBTHH010000036.1	full length	phage	former REPEXH01
SRR15341689	ABBTEX010000036.1	deletion	phage	REPEXH01
SRR15342237	ABBTCV010000035.1	full length	phage	former REPEXH01
SRR15346173	ABBRDK010000037.1	full length	phage	former REPEXH01
SRR15346226	ABBRCP010000039.1	full length	phage
SRR15356746	ABBQXB010000042.1	full length	phage
SRR15361939	ABBQGS010000037.1	full length	phage
SRR15367834	ABBPJV010000040.1	deletion	phage	REPEXH01
SRR15373528	ABBSHV010000062.1	full length	phage
SRR15376337	ABBRWA010000040.1	full length	phage
SRR15377995	ABBRWZ010000054.1	full length	phage
SRR15382822	ABBRVJ010000050.1	full length	phage
SRR15405777	ABBUFX010000040.1	full length	phage
SRR15410472	ABBUZA010000035.1	deletion	phage	REPEXH01
SRR15410511	ABBUTX010000034.1	full length	phage	former REPEXH01
SRR15410513	ABBURZ010000036.1	full length	phage	former REPEXH01
SRR15410514	ABBURY010000033.1	deletion	phage	REPEXH01
SRR15420413	ABBWVL010000035.1	deletion	phage	REPEXH01
SRR15441584	ABBXVB010000205.1	full length	ambiguous
SRR15447029	ABBYDE010000037.1	deletion	phage	REPEXH01
SRR15462107	ABBZBT010000034.1	deletion	phage	REPEXH01
SRR15483441	ABBYLT010000036.1	full length	phage
SRR15483652	ABBYLN010000035.1	full length	phage
SRR15488729	ABBYOZ010000035.1	full length	phage	former REPEXH01
SRR15488862	ABBYNU010000036.1	full length	phage	former REPEXH01
SRR15494514	ABBYSF010000039.1	full length	phage
SRR15496956	ABBYWG010000089.1	full length	ambiguous
SRR15497168	ABBYWZ010000036.1	deletion	phage	REPEXH01
SRR15498218	ABBZAE010000039.1	full length	phage	former REPEXH01
SRR15499710	ABBZIL010000040.1	full length	phage
SRR15504537	ABBZRG010000038.1	full length	phage	former REPEXH01
SRR15509747	ABBZWH010000038.1	full length	phage
SRR15526916	ABCALX010000036.1	full length	phage
SRR15529571	ABCAQB010000037.1	full length	phage	former REPEXH01
SRR15539553	ABCAYY010000047.1	full length	phage
SRR15539643	ABCAWF010000051.1	full length	phage	former REPEXH01
SRR15539687	ABCAZQ010000092.1	full length	ambiguous	former REPEXH01
SRR15539691	ABCAYF010000042.1	full length	phage	former REPEXH01
SRR15563811	ABCBDG010000033.1	full length	phage
SRR15567240	ABCBQC010000150.1	full length	ambiguous
SRR15567244	ABCBMG010000169.1	full length	ambiguous	former REPEXH01
SRR15571269	ABCBXJ010000036.1	full length	phage
SRR15571273	ABCBXD010000035.1	full length	phage	former REPEXH01
SRR15571332	ABCBVE010000037.1	deletion	phage	REPEXH01
SRR15593023	ABCCCP010000042.1	deletion	phage	REPEXH01
SRR15611350	ABCCXA010000047.1	full length	phage
SRR15611835	ABCCWV010000049.1	full length	phage
SRR15611836	ABCCWA010000269.1	full length	ambiguous
SRR15613998	ABCCZH010000041.1	full length	phage			unknown
SRR15613999	ABCCZG010000037.1	full length	phage	former REPEXH01
SRR15614000	ABCCZD010000041.1	full length	phage
SRR15614002	ABCCZF010000037.1	full length	phage	former REPEXH01
SRR15632887	ABCDMH010000138.1	full length	ambiguous	former REPEXH01
SRR15633090	ABCDMJ010000049.1	full length	phage	former REPEXH01
SRR15633134	ABCDMF010000179.1	deletion	ambiguous	REPEXH01
SRR15633203	ABCDLW010000036.1	deletion	phage	REPEXH01
SRR15634650	ABCDJZ010000040.1	deletion	phage	REPEXH01
SRR15652781	ABCDPW010000043.1	full length	phage
SRR15668650	ABCEEH010000036.1	deletion	phage	REPEXH01
SRR15669861	ABCEME010000107.1	full length	ambiguous
SRR15669862	ABCEOX010000056.1	full length	phage
SRR15671610	ABCESZ010000050.1	full length	phage	former REPEXH01
SRR15671611	ABCERE010000156.1	deletion	ambiguous	REPEXH01
SRR15671984	ABCFRK010000121.1	full length	ambiguous	former REPEXH01
SRR15672746	ABCEVI010000037.1	full length	phage
SRR15672840	ABCFNR010000039.1	full length	phage	former REPEXH01
SRR15672855	ABCFNN010000039.1	deletion	phage	REPEXH01
SRR15673059	ABCFMQ010000036.1	deletion	phage	REPEXH01
SRR15673935	ABCFDV010000040.1	deletion	phage	REPEXH01
SRR15678648	ABCFXN010000053.1	full length	phage	former REPEXH01
SRR15686559	ABCGIM010000033.1	deletion	phage	REPEXH01
SRR15686560	ABCGIL010000034.1	deletion	phage	former REPEXH01
SRR15688740	ABCGMY010000041.1	deletion	phage	REPEXH01
SRR15692615	ABCSBE010000034.1	full length	phage	former REPEXH01
SRR15704185	ABCGXR010000003.1	full length	phage
SRR15718873	ABCHMS010000037.1	deletion	phage	REPEXH01
SRR15737037	ABCHZL010000037.1	full length	phage
SRR15783393	ABCIIP010000040.1	full length	phage	former REPEXH01
SRR15808758	ABCINJ010000061.1	full length	phage
SRR15833377	ABCJEB010000250.1	deletion	ambiguous	REPEXH01
SRR15833988	ABCJEX010000035.1	deletion	phage	REPEXH01
SRR15833989	ABCJFF010000037.1	deletion	phage	REPEXH01
SRR15845705	ABCKCY010000044.1	full length	phage
SRR15879347	ABDGBE010000047.1	full length	phage
SRR15888110	ABCMTY010000038.1	full length	phage	former REPEXH01
SRR15907644	ABCMZC010000040.1	full length	phage
SRR15915246	ABCNHV010000036.1	deletion	phage	REPEXH01
SRR15927179	ABCNOT010000040.1	full length	phage	former REPEXH01
SRR15931727	ABCNUV010000050.1	full length	phage	former REPEXH01
SRR15942381	ABCOKM010000052.1	full length	phage	former REPEXH01
SRR15948281	ABCNYA010000038.1	deletion	phage	REPEXH01
SRR15948282	ABCOCT010000055.1	full length	phage
SRR15972511	ABCOOK010000041.1	full length	phage	former REPEXH01
SRR16008808	ABCPZT010000250.1	full length	ambiguous
SRR16011964	ABCPXO010000037.1	full length	phage
SRR16035891	ABCQZM010000036.1	full length	phage
SRR16035892	ABCRAD010000035.1	deletion	phage	REPEXH01
SRR16035894	ABCRAC010000035.1	full length	phage	former REPEXH01
SRR16035895	ABCRDZ010000036.1	deletion	phage	former REPEXH01
SRR16086226	ABCSHF010000038.1	deletion	phage	REPEXH01
SRR16089296	ABCVAJ010000036.1	full length	phage	former REPEXH01
SRR16089324	ABCSVG010000042.1	deletion	phage
SRR16089702	ABCSWX010000036.1	full length	phage
SRR16092793	ABCTDM010000036.1	deletion	phage	REPEXH01
SRR16095659	ABCURP010000034.1	full length	phage
SRR16097031	ABCUOU010000242.1	full length	ambiguous
SRR16104176	ABCUBY010000048.1	full length	phage
SRR16104177	ABCUBX010000307.1	deletion	ambiguous	REPEXH01
SRR16105554	ABCTYK010000034.1	full length	phage	former REPEXH01
SRR16149280	ABCTSV010000042.1	full length	phage
SRR16153085	ABCWEJ010000036.1	full length	phage	former REPEXH01
SRR16153088	ABCWDH010000034.1	full length	phage	former REPEXH01
SRR16155228	ABCUNX010000042.1	full length	phage
SRR16192115	ABCWKA010000050.1	full length	phage
SRR16192205	ABCZGB010000034.1	full length	phage
SRR16193816	ABCYQN010000037.1	full length	phage	former REPEXH01
SRR16204365	ABCZSF010000035.1	deletion	phage
SRR16211611	ABDAPW010000035.1	full length	phage
SRR16212073	ABDASA010000038.1	full length	phage
SRR16212107	ABDATN010000038.1	full length	phage
SRR16230391	ABDDHL010000039.1	full length	phage
SRR16234927	ABDDKL010000040.1	full length	phage	former REPEXH01
SRR16234935	ABDDKK010000036.1	full length	phage
SRR16236732	ABDDQP010000043.1	full length	phage	former REPEXH01
SRR16243361	ABDDPJ010000036.1	full length	phage
SRR16243436	ABDDPG010000036.1	full length	phage
SRR16243439	ABDDPC010000037.1	deletion	phage	REPEXH01
SRR16291006	ABDESQ010000038.1	full length	phage
SRR16292048	ABDFWB010000035.1	deletion	phage	REPEXH01
SRR16292050	ABDFVZ010000041.1	full length	phage
SRR16298019	ABDFIA010000038.1	full length	phage
SRR16300616	ABDFEQ010000036.1	full length	phage	former REPEXH01
SRR16301808	ABDEZV010000037.1	deletion	phage	REPEXH01
SRR16316996	ABDGQJ010000036.1	full length	phage
SRR1634435	AATJEP010000040.1	deletion	phage			meat	confirmed
SRR16352870	ABDHKL010000039.1	full length	phage	former REPEXH01
SRR16356221	ABDHNJ010000219.1	full length	ambiguous	former REPEXH01
SRR16387333	ABDHWF010000041.1	full length	phage
SRR16470269	ABDIWR010000038.1	full length	phage
SRR16480165	ABDIRJ010000012.1	full length	phage
SRR16493580	ABDIQW010000052.1	full length	phage			unknown
SRR16493582	ABDIQQ010000040.1	full length	phage			unknown
SRR16501653	ABDIOL010000051.1	full length	phage
SRR16532277	ABDKTP010000041.1	full length	phage
SRR16532532	ABDKUM010000033.1	deletion	phage	former REPEXH01
SRR16537284	ABDLIG010000062.1	full length	phage
SRR16538894	ABDLHU010000037.1	full length	phage	former REPEXH01
SRR16538920	ABDLAL010000043.1	full length	phage
SRR16539867	ABDLDV010000040.1	full length	phage	former REPEXH01
SRR16568632	ABDMGQ010000042.1	deletion	phage	REPEXH01
SRR16570282	ABDMOF010000204.1	full length	ambiguous	former REPEXH01
SRR16570286		deletion		REPEXH01
SRR16570327	ABDMIC010000038.1	full length	phage
SRR16570550	ABDMHZ010000036.1	deletion	phage	REPEXH01
SRR16570554	ABDMLX010000035.1	deletion	phage	REPEXH01
SRR16570555	ABDMJC010000033.1	deletion	phage	REPEXH01
SRR16579222	ABDNEU010000037.1	full length	phage
SRR16612322	ABDOEI010000037.1	deletion	phage
SRR16652527	ABDOOK010000037.1	full length	phage	former REPEXH01
SRR16652528	ABDOPR010000035.1	full length	phage	former REPEXH01
SRR16683915	ABDQBX010000037.1	full length	phage	former REPEXH01
SRR16684200	ABDQAN010000037.1	full length	phage	former REPEXH01
SRR16684254	ABDPZQ010000035.1	full length	phage
SRR16693897	ABDQKU010000038.1	full length	phage
SRR16706014	ABDQOD010000038.1	full length	phage	former REPEXH01
SRR16762434	ABDQYQ010000036.1	deletion	phage
SRR16773370	ABDSLI010000035.1	full length	phage
SRR16774933	ABDSJI010000038.1	full length	phage
SRR16776822		deletion		REPEXH01
SRR16820795	ABDTAE010000107.1	full length	ambiguous	former REPEXH01
SRR16820796	ABDSTC010000047.1	full length	phage	former REPEXH01
SRR16820798	ABDTAB010000079.1	full length	ambiguous	former REPEXH01
SRR16828831		absent
SRR16894722	ABDUCR010000035.1	deletion	phage
SRR16894724	ABDUDK010000037.1	deletion	phage	REPEXH01
SRR16905146	ABDUGM010000034.1	deletion	phage	former REPEXH01
SRR16913545	ABDUPY010000036.1	full length	phage	former REPEXH01
SRR16913568	ABDUPT010000036.1	full length	phage	former REPEXH01
SRR16913973	ABDUNZ010000048.1	full length	phage	former REPEXH01
SRR16913974	ABDUOA010000040.1	full length	phage
SRR16914050		absent
SRR16914058	ABDUNB010000037.1	full length	phage
SRR16947393	ABDVYY010000041.1	full length	phage
SRR16947398		absent
SRR16947633	ABDVXL010000039.1	full length	phage
SRR16951699	ABDYVF010000060.1	deletion	phage
SRR16952365	ABDYSH010000043.1	insertion	phage
SRR16952366	ABDYRC010000040.1	full length	phage
SRR16952370	ABDYSC010000036.1	deletion	phage	former REPEXH01
SRR16976223	ABDWGB010000041.1	deletion	phage
SRR16976485	ABDWFN010000047.1	full length	phage	former REPEXH01
SRR16976486	ABDWEQ010000051.1	full length	phage	former REPEXH01
SRR16976488	ABDWFK010000049.1	full length	phage	former REPEXH01
SRR16976489	ABDWDC010000037.1	full length	phage	former REPEXH01
SRR16981167	ABDWOE010000037.1	full length	phage
SRR16981169	ABDWLB010000038.1	full length	phage
SRR16987659	ABDWVL010000040.1	full length	phage	former REPEXH01
SRR16989286	ABDWSP010000047.1	full length	phage
SRR16989461		deletion		REPEXH01
SRR16989470	ABDXIE010000055.1	deletion	phage	REPEXH01
SRR17006637	ABDZCB010000040.1	full length	phage
SRR17010761	ABDZGD010000041.1	deletion	phage	former REPEXH01
SRR17010896	ABEABA010000038.1	full length	phage	former REPEXH01
SRR17010911	ABEAAY010000035.1	full length	phage	former REPEXH01
SRR17017349	ABDZHJ010000039.1	full length	phage
SRR17017417	ABDZWL010000037.1	full length	phage	former REPEXH01
SRR17017418	ABDZWJ010000040.1	full length	phage	former REPEXH01
SRR17017419	ABDZWI010000035.1	full length	phage	former REPEXH01
SRR17017420	ABDZIE010000041.1	full length	phage	former REPEXH01
SRR17020609	ABDZNM010000035.1	deletion	phage	REPEXH01
SRR17028267	ABEAIC010000323.1	deletion	ambiguous
SRR17043682	ABEAPJ010000040.1	insertion	phage
SRR17066009	ABEBFG010000037.1	full length	phage	former REPEXH01
SRR17100249	ABEDFW010000052.1	full length	phage	former REPEXH01
SRR17120399	ABECRI010000048.1	full length	phage	former REPEXH01
SRR17121921	ABECQI010000037.1	full length	phage	former REPEXH01
SRR17121922	ABECQC010000036.1	full length	phage	former REPEXH01
SRR17138949	ABEDNG010000043.1	full length	phage
SRR17139534	ABEDIL010000037.1	deletion	phage	REPEXH01
SRR17143832	ABEDQO010000044.1	full length	phage
SRR17144816	ABEDWI010000036.1	deletion	phage	former REPEXH01
SRR17196580	ABEFUH010000050.1	full length	phage	former REPEXH01		unknown
SRR17221971	ABEGWJ010000038.1	full length	phage
SRR17221975	ABEGQP010000035.1	full length	phage
SRR17221997	ABEGQO010000035.1	deletion	phage	REPEXH01
SRR17222019	ABEGQN010000035.1	deletion	phage	REPEXH01
SRR17222020	ABEGTW010000034.1	full length	phage
SRR17222041	ABEGPC010000036.1	deletion	phage	REPEXH01
SRR17230268	ABEHCS010000037.1	full length	phage	former REPEXH01		unknown
SRR17244160	ABEHTP010000036.1	full length	phage	former REPEXH01		unknown
SRR17252943	ABEIGZ010000039.1	full length	phage	former REPEXH01		unknown
SRR17266922	ABEITG010000038.1	full length	phage	former REPEXH01		unknown
SRR17282454	ABEJHL010000035.1	full length	phage	former REPEXH01		unknown
SRR17282513	ABEJIW010000035.1	full length	phage	former REPEXH01		unknown
SRR17282517	ABEJGL010000035.1	full length	phage	former REPEXH01		unknown
SRR17282527	ABEJHO010000253.1	full length	ambiguous	former REPEXH01
SRR17282528	ABEJHW010000035.1	full length	phage	former REPEXH01		unknown
SRR17282820	ABEJKN010000033.1	deletion	phage	REPEXH01
SRR17282824	ABEJLY010000036.1	full length	phage	former REPEXH01
SRR17282826	ABEJHD010000036.1	full length	phage
SRR1732299	AATJAO010000046.1	full length	phage			romaine	confirmed
SRR17323590	ABELDN010000036.1	full length	phage	former REPEXH01
SRR17334302	ABELOF010000039.1	full length	phage	former REPEXH01		unknown
SRR17335132	ABELPN010000041.1	full length	phage
SRR17338195	ABELXV010000036.1	full length	phage	former REPEXH01
SRR17408293	ABENBO010000050.1	full length	phage	former REPEXH01
SRR17413374	ABENKD010000034.1	full length	phage	former REPEXH01
SRR17414976	ABENIH010000039.1	full length	phage	former REPEXH01
SRR17425632	ABENPT010000037.1	full length	phage
SRR17528807	ABEOVC010000042.1	full length	phage
SRR17534148	ABEPCD010000037.1	full length	phage	former REPEXH01
SRR17548913	ABEPMI010000042.1	deletion	phage
SRR17549348	ABEPNP010000035.1	full length	phage	former REPEXH01
SRR1758760	AATIZA010000039.1	full length	phage
SRR17623803	ABEQUM010000036.1	deletion	phage	REPEXH01
SRR17624089	ABEQUR010000034.1	deletion	phage	REPEXH01
SRR17624192	ABEQWH010000037.1	full length	phage	former REPEXH01
SRR17624194	ABEQVE010000035.1	deletion	phage	REPEXH01
SRR17624195	ABEQUO010000038.1	deletion	phage	REPEXH01
SRR17654498	ABERHX010000386.1	insertion	ambiguous
SRR17694784	ABESTS010000037.1	full length	phage	former REPEXH01
SRR17717753	ABETGF010000036.1	full length	phage
SRR17735725	ABEUAA010000040.1	deletion	phage	REPEXH01
SRR17752540	ABEUNI010000038.1	full length	phage
SRR17786864	ABEVLZ010000039.1	full length	phage
SRR17806643	ABEWHK010000038.1	full length	phage
SRR17809391	ABEWFP010000036.1	full length	phage	former REPEXH01
SRR17833844	ABEWNO010000039.1	full length	phage
SRR17885995	ABEYVW010000037.1	full length	phage	former REPEXH01		unknown
SRR17932600	ABFAOO010000038.1	full length	phage
SRR18016417	ABFCCV010000042.1	full length	phage
SRR18018923	ABFCHN010000042.1	full length	phage
SRR18018930	ABFEOU010000039.1	full length	phage
SRR18035241	ABFCOQ010000036.1	full length	phage
SRR18088215	ABFECW010000037.1	full length	phage
SRR18089498	ABFECR010000040.1	full length	phage
SRR18115679	ABFESH010000037.1	deletion	phage	REPEXH01
SRR18230658	ABFIAG010000062.1	full length	phage
SRR18278221	ABFJLL010000036.1	deletion	phage	REPEXH01
SRR18278471	ABFJRZ010000033.1	deletion	phage	REPEXH01
SRR18292933	ABFJPL010000056.1	full length	phage	former REPEXH01
SRR18293025	ABFJRV010000052.1	deletion	phage	REPEXH01
SRR18349784	ABFLHO010000038.1	full length	phage
SRR18435406	ABFNKZ010000036.1	deletion	phage	REPEXH01
SRR18530574	ABFRXP010000036.1	full length	phage
SRR18571916	ABFQZP010000038.1	deletion	phage	REPEXH01
SRR18600643	ABFQIR010000042.1	full length	phage
SRR18600734	ABFQIM010000039.1	deletion	phage	REPEXH01
SRR18713761	DAGXYD010000045.1	full length	phage
SRR18713764	DAGYCX010000038.1	full length	phage
SRR18713765	DAGYET010000038.1	full length	phage
SRR18713789	DAGXXN010000045.1	full length	phage
SRR18713799	DAGXXE010000046.1	full length	phage
SRR18753183	ABFUZS010000042.1	full length	phage
SRR18753236	ABFUZZ010000035.1	full length	phage
SRR18771596	ABFVKE010000035.1	full length	phage	former REPEXH01
SRR18771753	ABFVRL010000035.1	full length	phage	former REPEXH01
SRR18771758	ABFVRH010000034.1	deletion	phage	REPEXH01
SRR18791245	ABFVUG010000043.1	full length	phage			unknown
SRR18820677	ABFWMK010000036.1	deletion	phage	REPEXH01
SRR18821479	ABFWLW010000035.1	full length	phage
SRR18824227	ABGGEJ010000035.1	full length	phage
SRR18824228	ABFWNH010000038.1	full length	phage
SRR18964615	ABFZEG010000188.1	full length	ambiguous	former REPEXH01
SRR18965152	ABFZDQ010000044.1	full length	phage
SRR19032661	ABGAHA010000037.1	full length	phage
SRR19066392	ABGAXI010000039.1	deletion	phage	REPEXH01
SRR19094000	ABGCUP010000032.1	deletion	phage	REPEXH01
SRR19119689	ABGCJX010000034.1	full length	phage
SRR19127000	ABGCFD010000040.1	full length	phage
SRR19146748	ABGBQB010000042.1	deletion	phage	REPEXH01
SRR19148138	ABGCFA010000037.1	deletion	phage	REPEXH01
SRR19148192	ABGCCR010000040.1	full length	phage
SRR19148454	ABGCCM010000037.1	full length	phage
SRR19149396	ABGBZD010000038.1	deletion	phage	REPEXH01
SRR19158454	ABGDGK010000041.1	full length	phage
SRR19186715	ABGERQ010000039.1	full length	phage
SRR19200068	ABGEUH010000036.1	full length	phage
SRR19200103	ABGESJ010000036.1	full length	phage
SRR19217582	DAHERT010000041.1	full length	phage
SRR19217656	DAHELU010000039.1	full length	phage
SRR19217666	DAHELT010000040.1	full length	phage
SRR19218106	DAHERB010000042.1	full length	phage
SRR19218112	DAHEQT010000040.1	full length	phage
SRR19221454	DAHEQQ010000043.1	full length	phage
SRR19221455	DAHEQS010000039.1	full length	phage
SRR19221702	DAHEQK010000043.1	full length	phage
SRR19223881	DAHEPP010000042.1	full length	phage
SRR19223885	DAHEPQ010000042.1	full length	phage
SRR19223890	DAHEPS010000043.1	full length	phage
SRR19226509	ABGFUA010000035.1	deletion	phage
SRR19237470	DAHEPF010000042.1	full length	phage
SRR19240611	ABGGJX010000038.1	full length	phage
SRR19332399	ABGIBU010000038.1	deletion	phage	REPEXH01
SRR19383126	ABGIXX010000032.1	deletion	phage	REPEXH01
SRR19395583	ABGJAW010000037.1	full length	phage
SRR19417268	ABGJTT010000037.1	full length	phage
SRR19521917	ABGOUY010000034.1	deletion	phage	REPEXH01
SRR19531540	ABGOTE010000036.1	deletion	phage	REPEXH01
SRR19545368	ABGMDR010000003.1	full length	phage
SRR19549299	ABGPNY010000046.1	full length	phage
SRR19552305	ABGOMF010000037.1	full length	phage
SRR19616413	ABHOWI010000310.1	full length	ambiguous
SRR19649794	ABGQQP010000036.1	deletion	phage	REPEXH01
SRR19681159	ABGOBI010000036.1	full length	phage
SRR19843161	ABGTJI010000041.1	full length	phage
SRR19843162	ABGRVS010000039.1	full length	phage
SRR19884083	ABGVNC010000044.1	full length	phage
SRR19888334	ABGVBP010000033.1	deletion	phage	REPEXH01
SRR19908910	ABGVWN010000043.1	full length	phage
SRR19909828	ABGVZK010000129.1	deletion	ambiguous	REPEXH01
SRR19979646	ABGXSD010000043.1	full length	phage
SRR19986420	ABGXVC010000038.1	full length	phage
SRR1999980	AATIGC010000037.1	full length	phage
SRR20020472	ABGZNX010000042.1	full length	phage
SRR20028850	ABGZTN010000400.1	deletion	ambiguous	REPEXH01
SRR20028854	ABGZSR010000247.1	deletion	ambiguous	REPEXH01
SRR20046865	ABGZWU010000036.1	full length	phage
SRR20046866	ABIBZU010000037.1	full length	phage
SRR20049316	ABGZZC010000042.1	deletion	phage	REPEXH01
SRR20071574	ABHABG010000039.1	full length	phage
SRR20076953	ABHAJM010000184.1	full length	ambiguous
SRR20082437	ABHAVQ010000059.1	deletion	phage	REPEXH01
SRR20105161	ABHBNJ010000036.1	full length	phage
SRR20203524	ABHCFW010000063.1	full length	phage
SRR20203618	ABHCGW010000053.1	full length	phage
SRR20203627	ABHCHX010000236.1	full length	ambiguous
SRR20207343	ABHCOI010000037.1	deletion	phage	REPEXH01
SRR20207345	ABHCOH010000039.1	deletion	phage	REPEXH01
SRR20219411	ABHCSQ010000050.1	deletion	phage	REPEXH01
SRR20224953		absent
SRR20229712	ABHDJH010000058.1	full length	phage
SRR20300489		absent
SRR20354541	ABHFML010000041.1	full length	phage
SRR20363490	ABHFMD010000037.1	deletion	phage	REPEXH01
SRR20423159	ABHGGC010000038.1	deletion	phage	REPEXH01
SRR20427558	ABHGCY010000038.1	full length	phage
SRR20429822	ABHGAE010000037.1	full length	phage
SRR20458486	ABHFSM010000045.1	full length	phage
SRR20535468	ABHFPM010000037.1	deletion	phage	REPEXH01
SRR20637457	ABHHBY010000040.1	full length	phage
SRR20650053	ABHHSM010000040.1	full length	phage
SRR20665959	ABHHSF010000039.1	full length	phage
SRR20670449	ABHHQA010000040.1	full length	phage
SRR20718338	ABHLBR010000038.1	deletion	phage	REPEXH01
SRR20718339	ABHKZP010000040.1	deletion	phage	REPEXH01
SRR20753921	ABHKGR010000041.1	insertion	phage
SRR2080966	AATHTI010000054.1	full length	phage			ptp	suspected
SRR20825403	ABHLSM010000038.1	full length	phage
SRR20862125	ABHOKL010000038.1	full length	phage
SRR20868958	ABHLRI010000116.1	full length	ambiguous
SRR20966252	ABHMGP010000035.1	full length	phage
SRR20966467	ABHNVD010000035.1	deletion	phage	REPEXH01
SRR20994426	ABHNFK010000040.1	deletion	phage
SRR21002158	ABHMKT010000037.1	full length	phage
SRR21006478	ABHMWL010000039.1	full length	phage
SRR21007788	ABHMTJ010000039.1	deletion	phage
SRR21020350	ABIBGH010000039.1	deletion	phage
SRR21023600	ABIBEF010000040.1	full length	phage
SRR2103805	AATHPP010000046.1	full length	phage
SRR21043183	ABHZZE010000035.1	full length	phage
SRR21051661	ABHZVF010000040.1	deletion	phage
SRR21065562	ABHZMS010000038.1	full length	phage
SRR21067975	ABHZJV010000037.1	deletion	phage	REPEXH01
SRR21068474	ABHZJB010000037.1	full length	phage
SRR21071620	ABHZFA010000035.1	full length	phage
SRR21082837	ABHZCU010000345.1	full length	ambiguous
SRR21090073	ABHYMF010000039.1	full length	phage
SRR21102225	ABHXZB010000038.1	deletion	phage	REPEXH01
SRR21124110	ABHXJY010000037.1	full length	phage
SRR21130531	ABHXCE010000037.1	full length	phage
SRR21145627	ABHVJQ010000038.1	deletion	phage
SRR21145660	ABHVJK010000037.1	deletion	phage
SRR21146208	ABHVHZ010000038.1	deletion	phage
SRR21146478	ABHVGV010000040.1	deletion	phage
SRR21160413	ABHVCF010000033.1	full length	phage
SRR21161456	ABHUYY010000041.1	full length	phage
SRR21199680	ABHTSL010000036.1	deletion	phage
SRR21205517	ABHSMT010000042.1	full length	phage
SRR21221364	ABHSDC010000044.1	deletion	phage
SRR21226703	ABHRWO010000037.1	deletion	phage
SRR21227571	ABHQZE010000248.1	full length	ambiguous
SRR21228265	ABHRGR010000036.1	full length	phage
SRR21232822	ABHQRO010000039.1	deletion	phage
SRR21276449		absent
SRR21292494	ABHRKF010000046.1	full length	phage
SRR21294725	ABHQNB010000039.1	deletion	phage	REPEXH01
SRR21295060	ABHPOU010000035.1	deletion	phage
SRR21297063	ABHPPF010000038.1	deletion	phage	REPEXH01
SRR21297068		absent
SRR21297102	ABHPNF010000037.1	deletion	phage	REPEXH01
SRR2131801	AATHLT010000036.1	full length	phage
SRR2131819	AATHLR010000035.1	full length	phage
SRR21350483	ABHPYV010000036.1	full length	phage
SRR21350486	ABHPYS010000037.1	deletion	phage	REPEXH01
SRR21401689	ABHWWE010000038.1	deletion	phage
SRR21401690	ABIADH010000034.1	deletion	phage
SRR21403439	ABHWTH010000041.1	deletion	phage	REPEXH01
SRR21451866	ABICDR010000040.1	deletion	phage	REPEXH01
SRR21462228	ABICVG010000037.1	full length	phage
SRR21492022	ABIDFA010000224.1	deletion	ambiguous	REPEXH01
SRR21498023	ABIDKK010000044.1	full length	phage
SRR21530262	ABIFUZ010000034.1	deletion	phage
SRR21533284	ABIFOT010000036.1	deletion	phage	REPEXH01
SRR21534599	ABIEQI010000038.1	full length	phage
SRR21535471	ABIFAS010000035.1	full length	phage
SRR21544090	ABIGDA010000042.1	full length	phage
SRR21576155	ABIGTR010000034.1	full length	phage
SRR21583600	ABIGVM010000040.1	full length	phage
SRR21583638	ABIHCE010000041.1	deletion	phage	REPEXH01
SRR21607203	ABIHTB010000040.1	deletion	phage	REPEXH01
SRR21624272	ABIICA010000046.1	full length	phage
SRR21628741	ABIJGP010000043.1	full length	phage
SRR21631162	ABIJAI010000038.1	full length	phage
SRR21631249	ABIIZU010000039.1	full length	phage
SRR21631495	ABIIZI010000035.1	deletion	phage	REPEXH01
SRR21638094	ABIJIW010000037.1	full length	phage
SRR21639753	ABIJLB010000039.1	full length	phage
SRR21642288	ABIJYZ010000040.1	deletion	phage	REPEXH01
SRR21642638	ABIJYT010000038.1	deletion	phage	REPEXH01
SRR21644262	ABIJSR010000037.1	full length	phage
SRR21676861	ABIKMG010000041.1	full length	phage
SRR21676865	ABIKLY010000037.1	deletion	phage	REPEXH01
SRR21683980	ABILCT010000035.1	full length	phage
SRR21685122	ABIMCL010000037.1	full length	phage
SRR21686431	ABIMAH010000037.1	deletion	phage	REPEXH01
SRR21691644	ABILZF010000037.1	full length	phage
SRR21710407	ABILOW010000037.1	deletion	phage	REPEXH01
SRR21713935	ABILTH010000039.1	full length	phage
SRR21726933	ABIMHQ010000035.1	full length	phage
SRR21727671	ABIMHM010000038.1	full length	phage
SRR21743148	ABINDT010000035.1	full length	phage
SRR21753316	ABINML010000035.1	deletion	phage
SRR21755509	ABINPC010000037.1	deletion	phage	REPEXH01
SRR21758906	ABINTF010000034.1	deletion	phage	REPEXH01
SRR21758912	ABINSS010000038.1	deletion	phage	former REPEXH01
SRR21758914	ABINSQ010000037.1	deletion	phage	REPEXH01
SRR21758916	ABINSO010000039.1	full length	phage
SRR21770751	ABIOGX010000038.1	deletion	phage
SRR21770879	ABIOEM010000039.1	deletion	phage
SRR21773864	ABIOJM010000047.1	full length	phage
SRR21803845	ABIQEE010000036.1	full length	phage
SRR21803849	ABIQDZ010000035.1	deletion	phage	REPEXH01
SRR21813477	ABIQMP010000037.1	deletion	phage	REPEXH01
SRR21817679	ABIRAE010000055.1	full length	phage
SRR21834773	ABIRUA010000037.1	deletion	phage	REPEXH01
SRR21839349	ABISGQ010000042.1	full length	phage
SRR21853811	ABITCB010000061.1	full length	phage
SRR21862436	ABITBK010000038.1	deletion	phage	REPEXH01
SRR21863099	ABISVC010000037.1	deletion	phage	REPEXH01
SRR21879162	ABITWR010000041.1	full length	phage
SRR21879684	ABITSW010000034.1	full length	phage
SRR21892185	ABIUFO010000038.1	full length	phage
SRR21934140	ABIWIT010000036.1	full length	phage
SRR21936214	ABIWFG010000037.1	full length	phage
SRR21949043	ABIWZQ010000042.1	full length	phage
SRR21976050	ABIXQB010000036.1	full length	phage
SRR22028069	ABIZTI010000268.1	full length	ambiguous
SRR22033441	ABJADK010000040.1	full length	phage
SRR22034342	ABJABC010000037.1	deletion	phage	REPEXH01
SRR22085417	ABJBOS010000037.1	full length	phage
SRR22112776	ABJCNX010000037.1	deletion	phage	REPEXH01
SRR22112780	ABJCNS010000037.1	deletion	phage	REPEXH01
SRR22130055		absent
SRR22161813	ABJDKS010000036.1	full length	phage
SRR22180572	ABJFPV010000037.1	full length	phage	former REPEXH01
SRR22180574	ABJFPU010000035.1	deletion	phage	REPEXH01
SRR22180578	ABJFPQ010000039.1	deletion	phage	REPEXH01
SRR22180579	ABJFPO010000037.1	deletion	phage	REPEXH01
SRR22196069	ABJEFB010000038.1	full length	phage
SRR22223346	ABJETD010000035.1	deletion	phage	REPEXH01
SRR22223348	ABJETC010000034.1	deletion	phage	former REPEXH01
SRR22223350	ABJESZ010000034.1	deletion	phage	former REPEXH01
SRR22248458	ABJIIY010000036.1	full length	phage
SRR22257365	ABJIQQ010000040.1	full length	phage
SRR22264075	ABJJEG010000040.1	full length	phage
SRR22333218	ABJLGT010000036.1	full length	phage
SRR22359431	ABJMDU010000040.1	deletion	phage
SRR22373073	ABJMQQ010000036.1	full length	phage	former REPEXH01
SRR22381487	ABJMVH010000034.1	deletion	phage	former REPEXH01
SRR22381650	ABJMYA010000038.1	full length	phage
SRR22383482	ABJMTN010000036.1	deletion	phage	REPEXH01
SRR22383485	ABJMTJ010000038.1	deletion	phage	REPEXH01
SRR22383487	ABJMTI010000036.1	deletion	phage	former REPEXH01
SRR22383543	ABJMTF010000036.1	deletion	phage	former REPEXH01
SRR22383544	ABJMTE010000035.1	deletion	phage	former REPEXH01
SRR22398250	ABJNNE010000054.1	full length	phage
SRR22444083	ABJOSS010000039.1	full length	phage
SRR22444570	ABJOSO010000039.1	full length	phage
SRR22445010	ABJOVJ010000037.1	full length	phage
SRR22484303	ABJPPE010000040.1	full length	phage
SRR22487496	ABJPZM010000039.1	deletion	phage	former REPEXH01
SRR22537394	ABJROS010000036.1	deletion	phage	former REPEXH01
SRR22537421	ABJRNH010000034.1	deletion	phage	REPEXH01
SRR22570305	ABJSMM010000058.1	full length	phage
SRR22681449	ABJTKK010000041.1	full length	phage
SRR22681456	ABJTKB010000039.1	deletion	phage
SRR22692674	ABJTYQ010000036.1	full length	phage
SRR22696404	ABJTWG010000035.1	full length	phage	former REPEXH01
SRR22696649	ABJTVP010000038.1	deletion	phage	REPEXH01
SRR22704902	ABJUCX010000041.1	full length	phage
SRR22730708	ABJUPY010000041.1	full length	phage
SRR22765769	ABJVXM010000035.1	full length	phage
SRR22776714	ABJXNT010000038.1	full length	phage
SRR22784084	ABJXJI010000136.1	full length	ambiguous
SRR22809561	ABJWBO010000039.1	full length	phage
SRR22810157	ABJWAT010000037.1	full length	phage
SRR22810426	ABJWAI010000034.1	deletion	phage	REPEXH01
SRR22812290	ABJWIH010000038.1	full length	phage
SRR22895674	ABJZIG010000039.1	full length	phage
SRR22902378	ABJZOQ010000034.1	full length	phage	former REPEXH01
SRR22906038	ABKCEA010000041.1	full length	phage
SRR22908270	ABKCBO010000038.1	full length	phage	former REPEXH01
SRR22908271	ABKCBN010000038.1	full length	phage	former REPEXH01
SRR22908272	ABKCBM010000039.1	full length	phage	former REPEXH01
SRR22908273	ABKCBL010000038.1	full length	phage	former REPEXH01
SRR22908274	ABKCBK010000035.1	full length	phage	former REPEXH01
SRR22908276	ABKCBI010000036.1	full length	phage	former REPEXH01
SRR22908277	ABKCBH010000041.1	full length	phage	former REPEXH01
SRR22908278	ABKCBG010000039.1	full length	phage	former REPEXH01
SRR22908279	ABKCBF010000037.1	full length	phage	former REPEXH01
SRR22908280	ABKCBE010000037.1	full length	phage	former REPEXH01
SRR22926581	ABKDKQ010000012.1	full length	phage
SRR22926584	ABKDKO010000037.1	deletion	phage	REPEXH01
SRR22926594	ABKDKJ010000288.1	deletion	ambiguous	former REPEXH01
SRR22929412	ABKADX010000037.1	full length	phage	former REPEXH01
SRR22939218	ABJZXT010000039.1	full length	phage
SRR22956434	ABKAJJ010000036.1	deletion	phage	REPEXH01
SRR22957476	ABKAJS010000040.1	deletion	phage	REPEXH01
SRR22959500	ABKANV010000073.1	full length	ambiguous
SRR22965955	ABKBTO010000036.1	full length	phage	former REPEXH01
SRR22965956	ABKBTN010000038.1	full length	phage	former REPEXH01
SRR22965957	ABKBTM010000039.1	full length	phage	former REPEXH01
SRR22965963	ABKBTG010000044.1	full length	phage	former REPEXH01
SRR22965964	ABKBTF010000040.1	full length	phage	former REPEXH01
SRR22965965	ABKBTE010000040.1	full length	phage	former REPEXH01
SRR22965966	ABKBTD010000041.1	full length	phage	former REPEXH01
SRR22965967	ABKBTC010000040.1	full length	phage	former REPEXH01
SRR22965968	ABKBTB010000037.1	full length	phage	former REPEXH01
SRR22965969	ABKBTA010000042.1	full length	phage	former REPEXH01
SRR22967903	ABKBLK010000007.1	full length	phage
SRR22972427	ABKBEW010000038.1	full length	phage	former REPEXH01
SRR22972428	ABKBEX010000037.1	full length	phage	former REPEXH01
SRR22972434	ABKBEU010000039.1	full length	phage	former REPEXH01
SRR22972436	ABKBET010000038.1	full length	phage	former REPEXH01
SRR22972437	ABKBES010000036.1	full length	phage	former REPEXH01
SRR22972440	ABKBER010000037.1	full length	phage	former REPEXH01
SRR23025361	ABKDDC010000034.1	deletion	phage	former REPEXH01
SRR23025362	ABKDJM010000035.1	full length	phage
SRR23025363	ABKDJN010000035.1	deletion	phage	former REPEXH01
SRR23037559	ABKCRY010000038.1	full length	phage	former REPEXH01
SRR23037560	ABKCRZ010000038.1	full length	phage	former REPEXH01
SRR23037611	ABKCSJ010000038.1	full length	phage	former REPEXH01
SRR23037614	ABKCSG010000039.1	full length	phage	former REPEXH01
SRR23037622	ABKCRW010000039.1	full length	phage	former REPEXH01
SRR23037623	ABKCSH010000039.1	full length	phage	former REPEXH01
SRR23037624	ABKCSQ010000041.1	full length	phage	former REPEXH01
SRR23037625	ABKCSF010000041.1	full length	phage	former REPEXH01
SRR23037626	ABKCTK010000036.1	full length	phage	former REPEXH01
SRR23037627	ABKCRU010000037.1	full length	phage	former REPEXH01
SRR23037628	ABKCRS010000041.1	full length	phage	former REPEXH01
SRR23037629	ABKCRT010000041.1	full length	phage	former REPEXH01
SRR23037630	ABKCRQ010000042.1	full length	phage	former REPEXH01
SRR23053003	ABKFKL010000039.1	full length	phage
SRR23062039	ABKFEU010000052.1	full length	phage
SRR23080353	ABKENS010000037.1	deletion	phage	REPEXH01
SRR23080985	ABKEKH010000159.1	full length	ambiguous
SRR23103411	ABKDQW010000035.1	deletion	phage	REPEXH01
SRR23112551	ABKEID010000035.1	deletion	phage	former REPEXH01
SRR23126086	ABKFQN010000040.1	full length	phage	former REPEXH01		unknown
SRR23148989	ABKGYL010000039.1	full length	phage	former REPEXH01
SRR23148990	ABKGUO010000040.1	full length	phage	former REPEXH01
SRR23148991	ABKGUN010000039.1	full length	phage	former REPEXH01
SRR23148992	ABKGUM010000039.1	full length	phage	former REPEXH01
SRR23148994	ABKGUL010000035.1	full length	phage	former REPEXH01
SRR23148995	ABKGUJ010000039.1	full length	phage	former REPEXH01
SRR23148998	ABKGUG010000038.1	full length	phage	former REPEXH01
SRR23149000	ABKGUE010000037.1	full length	phage	former REPEXH01
SRR23149004	ABKGUB010000039.1	full length	phage	former REPEXH01
SRR23149006	ABKGTZ010000039.1	full length	phage	former REPEXH01
SRR23149007	ABKGTY010000037.1	full length	phage	former REPEXH01
SRR23168513	ABKHER010000037.1	deletion	phage	REPEXH01
SRR23172783	ABKHIX010000035.1	deletion	phage	former REPEXH01
SRR23172784	ABKHIY010000038.1	deletion	phage	former REPEXH01
SRR23172785	ABKHIV010000037.1	deletion	phage	former REPEXH01
SRR23172787	ABKHIT010000035.1	deletion	phage	REPEXH01
SRR23196112	ABKIAY010000038.1	full length	phage	former REPEXH01		unknown
SRR23196116	ABKIAX010000038.1	full length	phage	former REPEXH01		unknown
SRR23199512	ABKIJW010000039.1	full length	phage	former REPEXH01
SRR23199513	ABKIKK010000036.1	full length	phage	former REPEXH01
SRR23199514	ABKIJV010000038.1	full length	phage	former REPEXH01
SRR23199515	ABKIIV010000039.1	full length	phage	former REPEXH01
SRR23199588	ABKIJU010000038.1	full length	phage	former REPEXH01
SRR23199589	ABKIKY010000037.1	full length	phage	former REPEXH01
SRR23199590	ABKIJT010000039.1	full length	phage	former REPEXH01
SRR23242068	ABKJFR010000039.1	full length	phage	former REPEXH01
SRR23242070	ABKJHJ010000037.1	full length	phage	former REPEXH01
SRR23242083	ABKJHH010000040.1	full length	phage	former REPEXH01
SRR23242084	ABKJJF010000042.1	full length	phage	former REPEXH01
SRR23242085	ABKJNZ010000038.1	full length	phage	former REPEXH01
SRR23242086	ABKJHI010000040.1	full length	phage	former REPEXH01
SRR23242087	ABKJMA010000040.1	full length	phage	former REPEXH01
SRR23242088	ABKJHG010000040.1	full length	phage	former REPEXH01
SRR23242090	ABKJNY010000039.1	full length	phage	former REPEXH01
SRR23242091	ABKJHE010000039.1	full length	phage	former REPEXH01
SRR23242092	ABKJHD010000039.1	full length	phage	former REPEXH01
SRR23242093	ABKJHC010000039.1	full length	phage	former REPEXH01
SRR23248162	ABKJQV010000036.1	full length	phage	former REPEXH01
SRR23272680	ABKKQL010000038.1	deletion	phage	REPEXH01
SRR23273037	ABKKQJ010000034.1	full length	phage	former REPEXH01
SRR23292929	ABKLBE010000035.1	deletion	phage	REPEXH01
SRR23301937	ABKLEH010000039.1	full length	phage	former REPEXH01
SRR23301938	ABKLEI010000038.1	full length	phage	former REPEXH01
SRR23301940	ABKLEF010000038.1	full length	phage	former REPEXH01
SRR23301941	ABKLED010000040.1	full length	phage	former REPEXH01
SRR23301942	ABKLEE010000038.1	full length	phage	former REPEXH01
SRR23301951	ABKLEA010000041.1	full length	phage	former REPEXH01
SRR23332441		absent
SRR23374270	ABKOBV010000036.1	full length	phage	former REPEXH01		unknown
SRR23426411	ABKPAS010000036.1	deletion	phage	REPEXH01
SRR23446557	ABKPTO010000038.1	deletion	phage	REPEXH01
SRR23476181	ABKQSL010000251.1	full length	ambiguous
SRR23497287	ABKRDR010000034.1	deletion	phage	REPEXH01
SRR23497288	ABKRDP010000036.1	deletion	phage	REPEXH01
SRR23497289	ABKRDQ010000038.1	full length	phage	former REPEXH01		unknown
SRR23511818	ABKRXC010000044.1	full length	phage	former REPEXH01
SRR23511821	ABKRXB010000038.1	full length	phage	former REPEXH01
SRR23566230	ABKSIN010000041.1	full length	phage
SRR23566233	ABKSIM010000038.1	full length	phage
SRR23582256	ABKSNP010000043.1	full length	phage
SRR23588888	ABKSUS010000040.1	deletion	phage	former REPEXH01
SRR23590900	ABKSTR010000033.1	deletion	phage	REPEXH01
SRR23721612	ABKYEY010000036.1	deletion	phage	former REPEXH01
SRR23722408	ABKYDS010000039.1	full length	phage
SRR23748314	ABKYOM010000050.1	full length	phage
SRR23856738	ABLAYQ010000044.1	full length	phage
SRR23864669	ABLASF010000034.1	deletion	phage	former REPEXH01
SRR23882742	ABLBNO010000035.1	full length	phage	former REPEXH01
SRR23942775		deletion		former REPEXH01
SRR23947886	ABLEGI010000043.1	full length	phage
SRR23956166	ABLEYT010000038.1	full length	phage
SRR23981816	ABLFNT010000038.1	full length	phage
SRR23995986	ABLGBZ010000045.1	full length	phage
SRR24017210	ABLHMM010000037.1	deletion	phage	REPEXH01
SRR24046775	ABLINM010000038.1	deletion	phage	REPEXH01
SRR24049569	ABLIQR010000037.1	full length	phage	former REPEXH01
SRR24053177	ABLIXT010000034.1	deletion	phage	former REPEXH01
SRR24061580	ABLJBY010000054.1	deletion	phage	REPEXH01
SRR24133806	ABLMDJ010000037.1	deletion	phage	REPEXH01
SRR24178945	ABLOKQ010000040.1	insertion	phage	former REPEXH01
SRR24188918	ABLPCY010000046.1	deletion	phage	former REPEXH01
SRR24189483	ABLOXU010000038.1	full length	phage
SRR24338551		full length		former REPEXH01
SRR24347648		insertion		former REPEXH01
SRR24509395		deletion		REPEXH01
SRR24529262		full length		former REPEXH01
SRR24564835		full length		former REPEXH01
SRR24601183		deletion		REPEXH01
SRR24686923		full length		former REPEXH01
SRR24687557		full length		former REPEXH01
SRR24740237		deletion		REPEXH01
SRR24796524		deletion		REPEXH01
SRR24842810		full length		former REPEXH01
SRR24843746		deletion		REPEXH01
SRR24847988		full length		former REPEXH01
SRR24916100		deletion		REPEXH01
SRR2723524	AATGAM010000436.1	full length	ambiguous			unknown
SRR2723525	AATGAE010000378.1	full length	ambiguous
SRR2723886	AATGAI010000332.1	full length	ambiguous
SRR2911022	AATFXK010000417.1	insertion	ambiguous
SRR2911025	AATFXI010000367.1	full length	ambiguous
SRR2982119	AATFQR010000047.1	full length	phage			meat	confirmed
SRR2982132	AATFQK010000099.1	full length	phage
SRR3068737	AATFFW010000219.1	full length	ambiguous			leafy greens	suspected
SRR3156759	AATAYS010000040.1	full length	phage			romaine	suspected
SRR3156763	AATAYQ010000042.1	full length	phage			romaine	suspected
SRR3156764	AATAYP010000040.1	full length	phage			romaine	suspected
SRR3158614	AATDJO010000040.1	full length	phage			meat	confirmed
SRR3158820	AATDIZ010000038.1	full length	phage
SRR3158836	AATDIO010000038.1	full length	phage
SRR3175505	AATDFV010000260.1	insertion	ambiguous
SRR3180491	AATDCM010000038.1	full length	phage
SRR3180493	AATDCG010000039.1	full length	phage
SRR3180502	NZ_CP034797.1	full length	phage
SRR3180509	AATDBU010000035.1	full length	phage			raw milk	confirmed
SRR3205721	AATCZF010000034.1	full length	phage
SRR3205736	AATCYY010000035.1	full length	phage
SRR3205739	AATCYO010000035.1	full length	phage
SRR3205742	NZ_CP034803.1	full length	phage
SRR3205747	AATCYG010000036.1	full length	phage
SRR3205809	AATCXP010000042.1	full length	phage			raw milk	confirmed
SRR3205814	AATCXL010000048.1	full length	phage			env	confirmed
SRR3210404	AATATG010000056.1	full length	phage			raw milk	confirmed
SRR3210406	AATATB010000083.1	deletion	ambiguous			raw milk	confirmed
SRR3210408	AATASZ010000054.1	full length	phage			raw milk	confirmed
SRR3210411	AATASW010000046.1	full length	phage			raw milk	confirmed
SRR3210412	AATASU010000057.1	full length	phage			raw milk	confirmed
SRR3210413	AATASY010000051.1	full length	phage			raw milk	confirmed
SRR3217357	AATCVR010000205.1	full length	ambiguous			raw milk	confirmed
SRR3217359	AATCVJ010000423.1	full length	ambiguous			raw milk	confirmed
SRR3217365	AATCVK010000089.1	full length	ambiguous
SRR3222502		absent				salmon	suspected
SRR3224199	AATCRU010000039.1	full length	phage
SRR3224221	AATCRR010000036.1	full length	phage			pizza dough	suspected
SRR3242203	AATCMR010000156.1	full length	ambiguous			raw milk	confirmed
SRR3306624	AATCEE010000009.1	full length	phage
SRR3360231	NZ_JHMK01000074.1	full length	phage
SRR3360274	AATCAM010000034.1	full length	phage
SRR3371776	AATBZK010000041.1	deletion	phage			meat	confirmed
SRR3371779	AATBZF010000035.1	full length	phage
SRR3371805	AATBZD010000037.1	full length	phage
SRR3371826	AATBYI010000042.1	full length	phage
SRR3394746	AATAXI010000058.1	full length	phage			zoonotic	confirmed
SRR3394753	AATAXH010000066.1	full length	phage			zoonotic	confirmed
SRR3394762	AATAWY010000048.1	full length	phage			raw milk	confirmed
SRR3405576	AATMCS010000269.1	full length	ambiguous			zoonotic	confirmed
SRR3405585	AATMCL010000268.1	full length	ambiguous			zoonotic	confirmed
SRR3406063	AATAQM010000037.1	full length	phage
SRR3438446	AATMCA010000082.1	full length	ambiguous			zoonotic	confirmed
SRR3475693	AATLZK010000110.1	full length	ambiguous			zoonotic	confirmed
SRR3510612	AATLYQ010000037.1	full length	phage
SRR3536777	AATLXM010000040.1	full length	phage
SRR3545378	AATLWK010000072.1	full length	ambiguous			zoonotic	confirmed
SRR3644557	AATLUH010000042.1	full length	phage			zoonotic	confirmed
SRR3715314	AATABT010000038.1	full length	phage
SRR3723058		ambiguous
SRR3726691	AATLPO010000063.1	full length	phage
SRR3745113	AASZYO010000037.1	full length	phage
SRR3957018	AATFGR010000040.1	full length	phage
SRR3997567		full length		former REPEXH01		iceberg	suspected
SRR4101396	AASXTH010000038.1	full length	phage
SRR4244957	AASVCZ010000060.1	full length	phage
SRR4244959	AASVCY010000040.1	full length	phage
SRR4244962	AASVCX010000269.1	full length	ambiguous
SRR4244963	AASVCS010000326.1	full length	ambiguous
SRR4244964	AASVCT010000062.1	full length	phage
SRR4256212	AASVBR010000040.1	full length	phage
SRR4256225	AASVAW010000050.1	full length	phage			unknown
SRR4293048	AASUYC010000043.1	full length	phage
SRR4300045	AATMKV010000047.1	full length	phage			zoonotic	suspected
SRR4320867	AASUVR010000040.1	full length	phage			meat	confirmed
SRR4342156	AASUTZ010000038.1	full length	phage
SRR4345703	AASUSM010000196.1	full length	ambiguous
SRR4345718	AASUSA010000048.1	full length	phage
SRR4346733	AASURQ010000038.1	full length	phage
SRR4419041	AASUQE010000043.1	full length	phage
SRR4923166	AASTOV010000040.1	full length	phage			unknown
SRR4923169	AASTOZ010000038.1	full length	phage
SRR5004441	AASTEX010000041.1	full length	phage
SRR5004443	AASTEW010000042.1	full length	phage
SRR5042868	AASRTU010000047.1	full length	phage
SRR5042871	AASRTQ010000044.1	full length	phage
SRR5042872	AASRTR010000052.1	full length	phage
SRR5047375	AASRTH010000042.1	full length	phage
SRR5047378	AASRTF010000170.1	full length	ambiguous
SRR5057461	AASRQC010000039.1	full length	phage
SRR5063823	AASRIU010000038.1	full length	phage
SRR5100731	AASRGN010000039.1	full length	phage
SRR5100801	AASRGK010000049.1	full length	phage
SRR5100902	AASRFP010000036.1	full length	phage
SRR5100905	AASRFQ010000038.1	full length	phage
SRR5104393	AASREO010000162.1	full length	ambiguous
SRR5104401	AASRFL010000037.1	full length	phage
SRR5121089	AASRDA010000056.1	full length	phage
SRR5122697	AASRCL010000054.1	full length	phage
SRR5122700	AASRCH010000190.1	full length	ambiguous	REPEXH02		unknown
SRR5122704	AASRCD010000059.1	full length	phage	REPEXH02		unknown
SRR5124282	AARUNT010000036.1	full length	phage
SRR5158578	AASQYR010000061.1	full length	phage			unknown
SRR5158581	AASQYT010000043.1	full length	phage
SRR5159008	AASQYM010000039.1	full length	phage	REPEXH02		unknown
SRR5160150	AASQXZ010000085.1	full length	ambiguous			meat	suspected
SRR5202331	AASQXF010000039.1	full length	phage
SRR5221940	AASQWK010000049.1	full length	phage
SRR5222990	AASQVP010000179.1	full length	ambiguous			unknown
SRR5223016	AASQUR010000039.1	full length	phage			unknown
SRR5223135	AASQUE010000052.1	full length	phage
SRR5231990	AASQTS010000044.1	full length	phage
SRR5231992	AASQTR010000043.1	full length	phage
SRR5280677	AASQQE010000040.1	full length	phage
SRR5280688	AASQQF010000041.1	full length	phage
SRR5281843	AASQPA010000042.1	full length	phage
SRR5281850		absent
SRR5292094	AASQKZ010000037.1	full length	phage
SRR5292137	AASQKX010000042.1	full length	phage
SRR5292159	AASQJY010000040.1	full length	phage
SRR5296209	AASQJT010000040.1	full length	phage
SRR5329252	AASQDH010000043.1	full length	phage
SRR5344745	AASQBG010000036.1	full length	phage
SRR5353376	AASQAF010000089.1	full length	ambiguous			soynut butter	confirmed
SRR5365084	AASPZK010000040.1	full length	phage
SRR5365095	AASPZQ010000045.1	full length	phage
SRR5367674	AASPYP010000036.1	full length	phage
SRR5367697	AASPXZ010000064.1	full length	phage
SRR5434998	AASPRD010000041.1	full length	phage			zoonotic	confirmed
SRR5438298	AASPQF010000041.1	full length	phage			soynut butter	confirmed
SRR5461678	AASPMA010000044.1	full length	phage
SRR5461688	AASPLX010000036.1	full length	phage	REPEXH02		unknown
SRR5482798	AASPHD010000038.1	full length	phage
SRR5579138	AASPCS010000034.1	full length	phage			unknown
SRR5579140	AASPCR010000166.1	deletion	ambiguous	REPEXH01	A	unknown
SRR5588082	AASPBP010000034.1	full length	phage
SRR5588285	AASPBF010000179.1	deletion	ambiguous	REPEXH01	A	unknown
SRR5588461	AASPAN010000060.1	deletion	phage	REPEXH01	A	unknown
SRR5588761	AASOYU010000037.1	full length	phage
SRR5588780	AASOYT010000038.1	full length	phage
SRR5632326	AASOUX010000051.1	full length	phage
SRR5632915	AASOSH010000042.1	full length	phage
SRR5642724		absent
SRR5642802	AASTEG010000098.1	full length	ambiguous
SRR5657806	AASOOK010000048.1	full length	phage
SRR5722411	AASOJA010000047.1	deletion	phage	REPEXH01
SRR5765333	AASOIO010000046.1	full length	phage
SRR5765596	AASOID010000045.1	full length	phage
SRR5787670	AASNUF010000046.1	deletion	phage	REPEXH01	A	unknown
SRR5787714	AASNRR010000041.1	full length	phage
SRR5787720	AASNRO010000040.1	full length	phage
SRR5787969	AASNPC010000211.1	full length	ambiguous
SRR5788523	AASNOX010000040.1	full length	phage
SRR5790161	AASNNR010000042.1	full length	phage
SRR5808640	AASNKZ010000046.1	full length	phage
SRR5815641	AASNIM010000036.1	full length	phage			unknown
SRR5828255	AASNHO010000041.1	full length	phage
SRR5862393	ABDBIO010000039.1	full length	phage
SRR5864528	AASNDN010000037.1	full length	phage
SRR5864558	AASNCX010000038.1	full length	phage
SRR5864645	AASNCN010000037.1	full length	phage			zoonotic	confirmed
SRR5870527	AASNAS010000035.1	full length	phage
SRR5870530	AASNAX010000042.1	full length	phage
SRR5870543	AASNAP010000039.1	full length	phage
SRR5870547	AASNAI010000041.1	full length	phage
SRR5870998	AASMYU010000037.1	full length	phage			unknown
SRR5871000	AASMYT010000039.1	full length	phage
SRR5875705	AASMYF010000053.1	full length	phage
SRR5875738	AASMXT010000045.1	full length	phage
SRR5875750	AASMXI010000043.1	full length	phage
SRR5875932	AASMWV010000052.1	full length	phage
SRR5875935	AASMWN010000035.1	full length	phage
SRR5890289	AASMVI010000036.1	full length	phage
SRR5893009	AASMTJ010000039.1	full length	phage			zoonotic	confirmed
SRR5912891	AASMPS010000034.1	full length	phage
SRR5934194		absent
SRR5934201	AASMPC010000034.1	full length	phage
SRR5936935	AASMNR010000038.1	deletion	phage
SRR5939827	AASMMP010000040.1	full length	phage
SRR5944138	AASMMR010000042.1	full length	phage
SRR5944221	AASMMG010000038.1	full length	phage			unknown
SRR5944222	AASMMB010000039.1	full length	phage
SRR5944588	AASMLA010000035.1	full length	phage
SRR5944597	AASMKR010000033.1	full length	phage
SRR5951696	AASMFO010000039.1	full length	phage
SRR5958623	AASMDS010000037.1	full length	phage	former REPEXH01
SRR5995966	AASLXA010000048.1	full length	phage
SRR5995987	AASLWH010000037.1	full length	phage
SRR6011626	AASLQG010000234.1	full length	ambiguous
SRR6011639	AASLPV010000047.1	full length	phage
SRR6015213	AASLNW010000038.1	full length	phage
SRR6039185	AASLMW010000040.1	full length	phage
SRR6039188	AASLMT010000038.1	full length	phage
SRR6039202	AASLMN010000037.1	full length	phage
SRR6039422	AASLMJ010000052.1	full length	phage
SRR6039453	AASLLW010000040.1	full length	phage
SRR6058049	AASJYT010000046.1	full length	phage
SRR6058055	AASJYL010000044.1	full length	phage
SRR6060999	AASJUR010000058.1	full length	phage
SRR6069460	AASJTW010000045.1	full length	phage			unknown
SRR6072234	AASJRF010000039.1	full length	phage
SRR6114162	AASJIS010000053.1	deletion	phage	REPEXH01
SRR6128368	AASJHR010000035.1	deletion	phage	REPEXH01	B	water	confirmed
SRR6128369	AASJHP010000037.1	deletion	phage	REPEXH01	B	water	confirmed
SRR6128370	AASJHW010000036.1	deletion	phage	REPEXH01	B	water	confirmed
SRR6128371	AASJHQ010000037.1	deletion	phage	REPEXH01	B	water	confirmed
SRR6128376	AASJHL010000037.1	full length	phage
SRR6128401	AASJHJ010000046.1	full length	phage
SRR6128403	AASJHG010000043.1	full length	phage
SRR6128406		absent
SRR6128411	AASJGZ010000042.1	full length	phage			unknown
SRR6129357	AASJET010000039.1	deletion	phage	REPEXH01	B	water	confirmed
SRR6129407	AASJEJ010000271.1	full length	ambiguous	former REPEXH01
SRR6133556	AASJAC010000042.1	deletion	phage	REPEXH01	B	water	confirmed
SRR6133562	AASJAB010000043.1	deletion	phage	REPEXH01	B	water	confirmed
SRR6164677	AASIVL010000037.1	full length	phage
SRR6164683	AASIVI010000046.1	full length	phage
SRR6164686		full length				unknown	suspected
SRR6164688	AASFAE010000036.1	full length	phage			unknown	suspected
SRR6177980	AASISZ010000054.1	full length	phage
SRR6177981	AASITB010000236.1	full length	ambiguous
SRR6178008	AASIRE010000059.1	full length	phage
SRR6178025	AASIQY010000039.1	full length	phage			unknown
SRR6178033	AASIQS010000037.1	full length	phage
SRR6178047	AASIQH010000037.1	full length	phage
SRR6178053	AASIQO010000038.1	full length	phage
SRR6180847	AASINF010000059.1	full length	phage
SRR6181318	AASILO010000042.1	deletion	phage	REPEXH01	B	water	confirmed
SRR6186729	AASIKA010000039.1	full length	phage			unknown
SRR6189735	AASIHL010000257.1	full length	ambiguous
SRR6189758	AASIGT010000271.1	full length	ambiguous
SRR6207086	AASIED010000057.1	full length	phage
SRR6207503	AASICX010000047.1	full length	phage			unknown
SRR6207518	AASICO010000038.1	full length	phage
SRR6207523	AASICG010000035.1	full length	phage
SRR6216445	AASHYI010000055.1	full length	phage
SRR6237767	AASHQS010000041.1	full length	phage
SRR6237776	AASHQJ010000015.1	full length	phage
SRR6242085	AASHMO010000034.1	full length	phage
SRR6252833	AASHLR010000045.1	full length	phage
SRR6252839	AASHLF010000040.1	full length	phage
SRR6252966	ABDAVJ010000028.1	full length	phage
SRR6252971	AASHKB010000039.1	full length	phage
SRR6253000	AASHJQ010000038.1	full length	phage
SRR6293169	AASHHH010000038.1	full length	phage			leafy greens	confirmed
SRR6293176	AASHHB010000075.1	full length	ambiguous	former REPEXH01
SRR6293178	AASHHC010000038.1	full length	phage	former REPEXH01
SRR6293312		ambiguous
SRR6297311	AASHCQ010000146.1	full length	ambiguous	former REPEXH01
SRR6309187	AASHBL010000050.1	full length	phage	former REPEXH01
SRR6309762	AASHAS010000042.1	full length	phage
SRR6314046	AASGZP010000094.1	full length	ambiguous
SRR6315383	AASGYL010000046.1	full length	phage
SRR6333756	AASGVB010000040.1	full length	phage
SRR6342071	AASGTK010000051.1	full length	phage
SRR6342075	AASGTJ010000040.1	full length	phage
SRR6342082	AASGTL010000048.1	full length	phage	former REPEXH01
SRR6359187	AASGRN010000034.1	deletion	phage
SRR6359199	AASGRF010000049.1	full length	phage
SRR6359226	AASGQV010000050.1	deletion	phage	REPEXH01
SRR6359261	AASGQD010000050.1	full length	phage
SRR6359275	AASGQA010000058.1	full length	phage
SRR6359277	AASGPV010000035.1	full length	phage
SRR6359278	AASGQC010000048.1	full length	phage			unknown
SRR6359295	AASGPH010000038.1	full length	phage			unknown
SRR6371679	AASGMB010000039.1	deletion	phage	REPEXH01		unknown
SRR6371687	AASGLW010000040.1	full length	phage
SRR6371955	AASGJM010000032.1	full length	phage	former REPEXH01		unknown
SRR6373516	AASGIT010000063.1	full length	phage
SRR6373754	AASGHV010000049.1	deletion	phage	REPEXH01	B	water	confirmed
SRR6373756	AASGHR010000041.1	deletion	phage	REPEXH01	B	water	confirmed
SRR6373757	AASGHS010000044.1	deletion	phage	REPEXH01	B	water	confirmed
SRR6388662	AASGEQ010000040.1	full length	phage
SRR6388665	AASGEN010000050.1	full length	phage	REPEXH02		leafy greens	suspected
SRR6410627	AASGBM010000038.1	full length	phage
SRR6411489	AASFZY010000063.1	full length	phage
SRR6439839	AASFVO010000212.1	full length	ambiguous	former REPEXH01
SRR6439952	AASFTH010000048.1	deletion	phage	REPEXH01
SRR6439955	AASOJV010000042.1	deletion	phage	REPEXH01
SRR6439968	AASFSX010000047.1	deletion	phage	REPEXH01
SRR6439971	AASFSU010000041.1	full length	phage
SRR6440063	AASFSI010000035.1	full length	phage	former REPEXH01
SRR6440082	AASFSC010000056.1	full length	phage
SRR6445114		deletion		REPEXH01		unknown
SRR6456425	AASEYJ010000038.1	full length	phage
SRR6456790	AASEYC010000048.1	deletion	phage
SRR6456803	AASEXV010000270.1	deletion	ambiguous	REPEXH01		unknown
SRR6484673	AASEVF010000053.1	deletion	phage	REPEXH01
SRR6484689	AASEUW010000050.1	full length	phage
SRR6484700	AASEUS010000037.1	full length	phage
SRR6484721	AASDXN010000042.1	full length	phage
SRR6484745	AASDFD010000046.1	full length	phage	REPEXH02		leafy greens	suspected
SRR6484758	AASCWJ010000034.1	deletion	phage	REPEXH01		unknown
SRR6490551	AASCIS010000035.1	full length	phage
SRR6491054	AASCGU010000045.1	deletion	phage	REPEXH01
SRR6507044	AASCBD010000059.1	full length	phage
SRR6507922	AASCDZ010000036.1	full length	phage	former REPEXH01		unknown
SRR6508036	AASCDR010000157.1	full length	ambiguous
SRR6508096	AASCDD010000039.1	full length	phage	former REPEXH01
SRR6667658	AASBVG010000040.1	full length	phage
SRR6689545	AASBRC010000053.1	full length	phage
SRR6691633	AASBOK010000157.1	full length	ambiguous
SRR6743507	AASBMR010000038.1	full length	phage	former REPEXH01		unknown
SRR6743545	AASBMG010000048.1	deletion	phage	REPEXH01		unknown
SRR6743558		absent
SRR6761087	AASBKL010000043.1	full length	phage
SRR6766901	AASBFE010000038.1	deletion	phage	REPEXH01		unknown
SRR6767332	AASBEB010000041.1	full length	phage
SRR6818901	AASAIW010000052.1	full length	phage
SRR6870019	AASAFP010000036.1	full length	phage	former REPEXH01
SRR6870099	AARYUQ010000001.1	full length	non-phage
SRR6875502		absent
SRR6875519	AASABN010000169.1	deletion	ambiguous	REPEXH01
SRR6885876	AARZZM010000033.1	full length	phage
SRR6896680	AARZYX010000378.1	deletion	ambiguous
SRR6896683	AARZYY010000036.1	full length	phage
SRR6896689	AARZYS010000059.1	full length	phage
SRR6899383	AARZYE010000037.1	full length	phage
SRR6902794	AARZXD010000060.1	full length	phage
SRR6927253	AARZUH010000039.1	full length	phage
SRR6945213	AARZSL010000043.1	full length	phage
SRR6954243	AARZQK010000048.1	full length	phage
SRR6954244	AARZQJ010000104.1	deletion	ambiguous
SRR7010910	AARZLN010000050.1	deletion	phage	REPEXH01	C	romaine	confirmed
SRR7012912	AARZJU010000149.1	deletion	ambiguous	REPEXH01	C	romaine	confirmed
SRR7012953	AARZIF010000051.1	full length	phage
SRR7012957	AARZIB010000039.1	deletion	phage	REPEXH01	C	romaine	confirmed
SRR7048454	AARZGE010000034.1	deletion	phage	REPEXH01	C	romaine	confirmed
SRR7048463	AARZFY010000045.1	deletion	phage	REPEXH01	C	romaine	confirmed
SRR7048466	AARZFV010000045.1	deletion	phage	REPEXH01	C	romaine	confirmed
SRR7048471	AARZFR010000056.1	deletion	phage	REPEXH01	C	romaine	confirmed
SRR7048479	AARZFL010000047.1	deletion	phage	REPEXH01	C	romaine	confirmed
SRR7048481	AARZFJ010000208.1	deletion	ambiguous	REPEXH01	C	romaine	confirmed
SRR7048511	AARZFG010000306.1	deletion	ambiguous	REPEXH01	C	romaine	confirmed
[truncated: 763 more rows]

## Sheet: Appendix 2 Table 3
Article DOI: https://doi.org/10.3201/eid3113.240686
EID cannot ensure accessibility for supplementary materials supplied by authors. Readers who have difficulty accessing supplementary content should contact the authors for assistance.
Genomic Characterization of Escherichia coli O157:H7 Associated with Multiple Sources, United States
Appendix 2
Appendix 2 Table 3. Antimicrobial resistance determinants, plasmid replicons, Manning clades, and Shiga toxins for 729 REPEXH01 isolates*
SRA accession	antimicrobial resistance determinants	plasmid replicons	Manning clade	Shiga toxin
SRR10001032	aadA1,aph(3'')-Ib,aph(6)-Id,dfrA1,floR,qacE,sul1,sul2,tet(A)	IncFIA,IncFIB	Clade8	stx2a,stx2c
SRR10001182	aadA1,aph(3'')-Ib,aph(6)-Id,dfrA1,floR,qacE,sul1,sul2,tet(A)	IncFIA,IncFIB	Clade8	stx2a,stx2c
SRR10003611	aadA1,aph(3'')-Ib,aph(6)-Id,dfrA1,floR,qacE,sul1,sul2,tet(A)	IncB/O/K/Z,IncFIA,IncFIB	Clade8	stx2a,stx2c
SRR10026548	aadA1,aph(3'')-Ib,aph(6)-Id,blaCMY-2,blaCTX-M-27,dfrA1,floR,qacE,sul1,sul2,tet(A)	IncI1-I(gamma),IncFIB,IncFIA	Clade8	stx2a,stx2c
SRR10026648	aadA1,aph(3'')-Ib,aph(6)-Id,dfrA1,floR,qacE,sul1,sul2,tet(A)	IncFIA,IncI2(delta),IncFIB	Clade8	stx2a
SRR10035319	aadA1,aph(3'')-Ib,aph(6)-Id,dfrA1,floR,qacE,sul1,sul2,tet(A)	IncFIB,IncFIA	Clade8	stx2a,stx2c
SRR10050985	aadA1,aph(3'')-Ib,aph(6)-Id,dfrA1,floR,qacE,sul1,sul2,tet(A)	IncFIA,IncFIB	Clade8	stx2a,stx2c
SRR10050988	aadA1,aph(3'')-Ib,aph(6)-Id,dfrA1,floR,qacE,sul1,sul2,tet(A)	IncFIA,IncFIB	Clade8	stx2a,stx2c
SRR10072289	aadA1,aph(3'')-Ib,aph(6)-Id,dfrA1,floR,qacE,sul1,sul2,tet(A)	IncFIA,IncFIB	Clade8	stx2a,stx2c
SRR10078195	aadA1,aph(3'')-Ib,aph(6)-Id,dfrA1,floR,qacE,sul1,sul2,tet(A)	IncFIA,IncFIB	Clade8	stx2a,stx2c
SRR10088663	aadA1,aph(3'')-Ib,aph(6)-Id,dfrA1,floR,qacE,sul1,sul2,tet(A)	IncFIB,IncFIA	Clade8	stx2a,stx2c
SRR10094032	aadA1,aph(3'')-Ib,aph(6)-Id,dfrA1,floR,qacE,sul1,sul2,tet(A)	IncFIB,IncFIA	Clade8	stx2a,stx2c
SRR10096823	aadA1,aph(3'')-Ib,aph(6)-Id,dfrA1,floR,qacE,sul1,sul2,tet(A)	IncFIA,IncFIB	Clade8	stx2a,stx2c
SRR10103893	aadA1,aph(3'')-Ib,aph(6)-Id,dfrA1,floR,qacE,sul1,sul2,tet(A)	IncFIB,IncFIA	Clade8	stx2a,stx2c
SRR10119457	aadA1,aph(3'')-Ib,aph(6)-Id,dfrA1,floR,qacE,sul1,sul2,tet(A)	IncFIB,IncFIA	Clade8	stx2a,stx2c
SRR10132383	aadA1,aph(3'')-Ib,aph(6)-Id,dfrA1,floR,qacE,sul1,sul2,tet(A)	IncFIA,IncFIB	Clade8	stx2a,stx2c
SRR10132384	aadA1,aph(3'')-Ib,aph(6)-Id,dfrA1,floR,qacE,sul1,sul2,tet(A)	IncFIA,IncFIB	Clade8	stx2a,stx2c
SRR10132386	aadA1,aph(3'')-Ib,aph(6)-Id,dfrA1,floR,qacE,sul1,sul2,tet(A)	IncFIA,IncFIB	Clade8	stx2a,stx2c
SRR10154331	aadA1,aph(3'')-Ib,aph(6)-Id,dfrA1,floR,qacE,sul1,sul2,tet(A)	IncFIB,IncFIA	Clade8	stx2a
SRR10154438	aadA1,aph(3'')-Ib,aph(6)-Id,dfrA1,floR,qacE,sul1,sul2,tet(A)	IncFIB,IncFIA	Clade8	stx2a,stx2c
SRR10156819	aadA1,aph(3'')-Ib,aph(6)-Id,dfrA1,floR,qacE,sul1,sul2,tet(A)	IncFIB,IncFIA	Clade8	stx2a,stx2c
SRR10168097	aadA1,aph(3'')-Ib,aph(6)-Id,dfrA1,floR,qacE,sul1,sul2,tet(A)	IncFIA,IncFIB	Clade8	stx2a,stx2c
SRR10174385	aadA1,aph(3'')-Ib,aph(6)-Id,dfrA1,floR,qacE,sul1,sul2,tet(A)	IncFIA,IncFIB	Clade8	stx2a,stx2c
SRR10174386	aadA1,aph(3'')-Ib,aph(6)-Id,dfrA1,floR,qacE,sul1,sul2,tet(A)	IncI1-I(gamma),IncFII(pHN7A8),IncFIB,IncFIA	Clade8	stx2a,stx2c
SRR10175918	aadA1,aph(3'')-Ib,aph(6)-Id,dfrA1,floR,qacE,sul1,sul2,tet(A)	IncFIA,IncFIB	Clade8	stx2a,stx2c
SRR10179924	aadA1,aph(3'')-Ib,aph(6)-Id,dfrA1,floR,qacE,sul1,sul2,tet(A)	IncFIA,IncFIB	Clade8	stx2a
SRR10189372	aadA1,aph(3'')-Ib,aph(6)-Id,dfrA1,floR,qacE,sul1,sul2,tet(A)	IncFIA,IncFIB	Clade8	stx2a,stx2c
SRR10189770	aadA1,aph(3'')-Ib,aph(6)-Id,dfrA1,floR,qacE,sul1,sul2,tet(A)	IncFIA,IncFIB	Clade8	stx2a,stx2c
SRR10197222	aadA1,aph(3'')-Ib,aph(6)-Id,dfrA1,floR,qacE,sul1,sul2,tet(A)	IncFIB,IncFIA	Clade8	stx2a
SRR10197451	aadA1,aph(3'')-Ib,aph(6)-Id,dfrA1,floR,qacE,sul1,sul2,tet(A)	IncI2(delta),IncFIB,IncFIA	Clade8	stx2a,stx2c
SRR10207130	aadA1,aph(3'')-Ib,aph(6)-Id,dfrA1,floR,qacE,sul1,sul2,tet(A)	IncFIA,IncFIB	Clade8	stx2a,stx2c
SRR10210272	aadA1,aph(3'')-Ib,aph(6)-Id,dfrA1,floR,qacE,sul1,sul2,tet(A)	IncFIA,IncFIB	Clade8	stx2a
SRR10212327	aadA1,aph(3'')-Ib,aph(6)-Id,dfrA1,floR,qacE,sul1,sul2,tet(A)	IncFIB,IncFIA	Clade8	stx2a,stx2c
SRR10214516	aadA1,aph(3'')-Ib,aph(6)-Id,dfrA1,floR,qacE,sul1,sul2,tet(A)	IncFIB,IncFIA	Clade8	stx2a,stx2c
SRR10225397	aadA1,aph(3'')-Ib,aph(6)-Id,dfrA1,floR,qacE,sul1,sul2,tet(A)	IncFIB,IncFIA	Clade8	stx2a,stx2c
SRR10230166	aadA1,aph(3'')-Ib,aph(6)-Id,dfrA1,floR,qacE,sul1,sul2,tet(A)	None	Clade8	stx2a,stx2c
SRR10254421	aadA1,aph(3'')-Ib,aph(6)-Id,dfrA1,floR,qacE,sul1,sul2,tet(A)	IncFIA,IncFIB	Clade8	stx2a,stx2c
SRR10254547	aadA1,aph(3'')-Ib,aph(6)-Id,dfrA1,floR,qacE,sul1,sul2,tet(A)	IncFIB,IncFIA	Clade8	stx2a,stx2c
SRR10270090	aadA1,aph(3'')-Ib,aph(6)-Id,blaCTX-M-27,dfrA1,floR,qacE,sul1,sul2,tet(A)	IncI2(delta),IncFIA,IncFIB	Clade8	stx2a,stx2c
SRR10276113	aadA1,aph(3'')-Ib,aph(6)-Id,dfrA1,floR,qacE,sul1,sul2,tet(A)	IncFIB,IncFIA	Clade8	stx2a
SRR10276116	aadA1,aph(3'')-Ib,aph(6)-Id,dfrA1,floR,qacE,sul1,sul2,tet(A)	IncFIA,IncFIB	Clade8	stx2a,stx2c
SRR10276117	aadA1,aph(3'')-Ib,aph(6)-Id,dfrA1,floR,qacE,sul1,sul2,tet(A)	IncFIA,IncFIB	Clade8	stx2a,stx2c
SRR10276121	aadA1,aph(3'')-Ib,aph(6)-Id,dfrA1,floR,qacE,sul1,sul2,tet(A)	IncI2(delta),IncFIB,IncFIA	Clade8	stx2a
SRR10276123	aadA1,aph(3'')-Ib,aph(6)-Id,dfrA1,floR,qacE,sul1,sul2,tet(A)	IncFIA,IncFIB	Clade8	stx2a,stx2c
SRR10276124	aadA1,aph(3'')-Ib,aph(6)-Id,dfrA1,floR,qacE,sul1,sul2,tet(A)	IncFIB,IncFIA	Clade8	stx2a,stx2c
SRR10295889	aadA1,aph(3'')-Ib,aph(6)-Id,dfrA1,floR,qacE,sul1,sul2,tet(A)	IncFIA,IncFIB	Clade8	stx2a,stx2c
SRR10336787	aadA1,aph(3'')-Ib,aph(6)-Id,dfrA1,floR,qacE,sul1,sul2,tet(A)	IncFIA,IncFIB	Clade8	stx2a,stx2c
SRR10336789	aadA1,aph(3'')-Ib,aph(6)-Id,dfrA1,floR,qacE,sul1,sul2,tet(A)	IncFIA,IncFIB	Clade8	stx2a,stx2c
SRR10338480	aadA1,aph(3'')-Ib,aph(6)-Id,dfrA1,floR,qacE,sul1,sul2,tet(A)	IncFIA,IncFIB	Clade8	stx2a,stx2c
SRR10341669	aadA1,aph(3'')-Ib,aph(6)-Id,dfrA1,floR,qacE,sul1,sul2,tet(A)	IncI1-I(gamma),IncFIB,IncFIA	Clade8	stx2a,stx2c
SRR10341671	aadA1,aph(3'')-Ib,aph(6)-Id,dfrA1,floR,qacE,sul1,sul2,tet(A)	IncFIB,IncFIA	Clade8	stx2a,stx2c
SRR10346349	aadA1,aph(3'')-Ib,aph(6)-Id,dfrA1,floR,qacE,sul1,sul2,tet(A)	IncFIB,IncFIA	Clade8	stx2a,stx2c
SRR10366936	aadA1,aph(3'')-Ib,aph(6)-Id,dfrA1,floR,qacE,sul1,sul2,tet(A)	IncFIA,IncFIB	Clade8	stx2a,stx2c
SRR10412624	aadA1,aph(3'')-Ib,aph(6)-Id,dfrA1,floR,qacE,sul1,sul2,tet(A)	IncFIA,IncFIB	Clade8	stx2a,stx2c
SRR10416325	aadA1,aph(3'')-Ib,aph(6)-Id,dfrA1,floR,qacE,sul1,sul2,tet(A)	IncFIA,IncFIB	Clade8	stx2a,stx2c
SRR10416331	aadA1,aph(3'')-Ib,aph(6)-Id,dfrA1,floR,qacE,sul1,sul2,tet(A)	IncFIA,IncFIB	Clade8	stx2a,stx2c
SRR10434799	aadA1,aph(3'')-Ib,aph(6)-Id,dfrA1,floR,qacE,sul1,sul2,tet(A)	IncFIB,IncFIA	Clade8	stx2a
SRR10444662	aadA1,aph(3'')-Ib,aph(6)-Id,dfrA1,floR,qacE,sul1,sul2,tet(A)	None	Clade8	stx2a,stx2c
SRR10489158	aadA1,aph(3'')-Ib,aph(6)-Id,dfrA1,floR,qacE,sul1,sul2,tet(A),tet(B)	IncI1-I(gamma),IncFIA,IncFIB	Clade8	stx2a
SRR10489162	aadA1,aph(3'')-Ib,aph(6)-Id,dfrA1,floR,qacE,sul1,sul2,tet(A)	IncFIB,IncFIA	Clade8	stx2a
SRR10532800	aadA1,aph(3'')-Ib,aph(6)-Id,dfrA1,floR,qacE,sul1,sul2,tet(A)	IncFIA,IncFIB	Clade8	stx2a,stx2c
SRR10532847	aadA1,aph(3'')-Ib,aph(6)-Id,dfrA1,floR,qacE,sul1,sul2,tet(A)	IncFIB,IncFIA	Clade8	stx2a,stx2c
SRR10532848	aadA1,aph(3'')-Ib,aph(6)-Id,dfrA1,floR,qacE,sul1,sul2,tet(A)	IncFIB,IncFIA	Clade8	stx2a,stx2c
SRR10569533	aadA1,aph(3'')-Ib,aph(6)-Id,dfrA1,floR,qacE,sul1,sul2,tet(A)	IncFIB,IncFIA	Clade8	stx2a,stx2c
SRR10569535	aadA1,aph(3'')-Ib,aph(6)-Id,dfrA1,floR,qacE,sul1,sul2,tet(A)	IncFIB,IncFIA	Clade8	stx2a,stx2c
SRR10569542	aadA1,aph(3'')-Ib,aph(6)-Id,dfrA1,floR,qacE,sul1,sul2,tet(A)	None	Clade8	stx2a,stx2c
SRR10585858	aadA1,aph(3'')-Ib,aph(6)-Id,dfrA1,floR,qacE,sul1,sul2,tet(A)	IncFIA,IncFIB	Clade8	stx2a,stx2c
SRR10593906	aadA1,aph(3'')-Ib,aph(6)-Id,dfrA1,floR,qacE,sul1,sul2,tet(A)	IncFIA,IncFIB	Clade8	stx2a,stx2c
SRR10598703	aadA1,aph(3'')-Ib,aph(6)-Id,dfrA1,floR,qacE,sul1,sul2,tet(A)	IncFIA,IncFIB	Clade8	stx2a
SRR10598705	aadA1,aph(3'')-Ib,aph(6)-Id,dfrA1,floR,qacE,sul1,sul2,tet(A)	IncFIB,IncFIA	Clade8	stx2a,stx2c
SRR10600462	aadA1,aph(3'')-Ib,aph(6)-Id,dfrA1,floR,qacE,sul1,sul2,tet(A)	IncFIA,IncFIB	Clade8	stx2a,stx2c
SRR10665888	aadA1,aph(3'')-Ib,aph(6)-Id,dfrA1,floR,qacE,sul1,sul2,tet(A)	IncFIA,IncFIB	Clade8	stx2a,stx2c
SRR10690293	aadA1,aph(3'')-Ib,aph(6)-Id,dfrA1,floR,qacE,sul1,sul2,tet(A)	IncFIB,IncFIA	Clade8	stx2a,stx2c
SRR10728890	aadA1,aph(3'')-Ib,aph(6)-Id,dfrA1,floR,qacE,sul1,sul2,tet(A)	IncFIA,IncFIB	Clade8	stx2a,stx2c
SRR10744525	aadA1,aph(3'')-Ib,aph(6)-Id,dfrA1,floR,qacE,sul1,sul2,tet(A)	IncFIA,IncFIB	Clade8	stx2a,stx2c
SRR10748665	aadA1,aph(3'')-Ib,aph(6)-Id,dfrA1,floR,qacE,sul1,sul2,tet(A)	IncFIA,IncFIB	Clade8	stx2a,stx2c
SRR10748675	aadA1,aph(3'')-Ib,aph(6)-Id,dfrA1,floR,qacE,sul1,sul2,tet(A)	IncFIA,IncFIB	Clade8	stx2a,stx2c
SRR10764316	aadA1,aph(3'')-Ib,aph(6)-Id,dfrA1,floR,qacE,sul1,sul2,tet(A)	IncB/O/K/Z,IncFIA,IncFIB	Clade8	stx2a,stx2c
SRR10771141	aadA1,aph(3'')-Ib,aph(6)-Id,dfrA1,floR,qacE,sul1,sul2,tet(A)	IncFIA,IncFIB	Clade8	stx2a
SRR10806287	aadA1,aph(3'')-Ib,aph(6)-Id,dfrA1,floR,qacE,sul1,sul2,tet(A)	None	Clade8	stx2a,stx2c
SRR10810420	aadA1,aph(3'')-Ib,aph(6)-Id,dfrA1,floR,qacE,sul1,sul2,tet(A)	IncFIB,IncFIA	Clade8	stx2a,stx2c
SRR10820825	aadA1,aph(3'')-Ib,aph(6)-Id,dfrA1,floR,qacE,sul1,sul2,tet(A)	IncFIA,IncFIB	Clade8	stx2a,stx2c
SRR10835743	aadA1,aph(3'')-Ib,aph(6)-Id,dfrA1,floR,qacE,sul1,sul2,tet(A)	IncFIB,IncFIA	Clade8	stx2a,stx2c
SRR10870909	aadA1,aph(3'')-Ib,aph(6)-Id,dfrA1,floR,qacE,sul1,sul2,tet(A)	IncB/O/K/Z,IncFIA,IncFIB	Clade8	stx2a,stx2c
SRR10883587	aadA1,aph(3'')-Ib,aph(6)-Id,dfrA1,floR,qacE,sul1,sul2,tet(A)	IncFIA,IncFIB	Clade8	stx2a
SRR10883978	aadA1,aph(3'')-Ib,aph(6)-Id,dfrA1,floR,qacE,sul1,sul2,tet(A)	IncFIA,IncFIB	Clade8	stx2a,stx2c
SRR10885431	aadA1,aph(3'')-Ib,aph(6)-Id,dfrA1,floR,qacE,sul1,sul2,tet(A)	IncFIB,IncFIA	Clade8	stx2a
SRR10904914	aadA1,aph(3'')-Ib,aph(6)-Id,dfrA1,floR,qacE,sul1,sul2,tet(A)	IncFIA,IncFIB	Clade8	stx2a,stx2c
SRR10911974	aadA1,aph(3'')-Ib,aph(6)-Id,dfrA1,floR,qacE,sul1,sul2,tet(A)	IncFIA,IncFIB	Clade8	stx2a,stx2c
SRR10920924	aadA1,aph(3'')-Ib,aph(6)-Id,dfrA1,floR,qacE,sul1,sul2,tet(A)	IncFIB,IncFIA	Clade8	stx2a
SRR10971792	aadA1,aph(3'')-Ib,aph(6)-Id,dfrA1,floR,qacE,sul1,sul2,tet(A)	IncFIA,IncFIB	Clade8	stx2c
SRR10971991	aadA1,aph(3'')-Ib,aph(6)-Id,dfrA1,floR,qacE,sul1,sul2,tet(A)	IncI1-I(gamma),IncFIA,IncFIB	Clade8	stx2a,stx2c
SRR11087850	aadA1,aph(3'')-Ib,aph(6)-Id,dfrA1,floR,qacE,sul1,sul2,tet(A)	IncFIB,IncFIA	Clade8	stx2a
SRR11233740	aadA1,aph(3'')-Ib,aph(6)-Id,dfrA1,floR,qacE,sul1,sul2,tet(A)	IncFIB,IncFIA	Clade8	stx2a,stx2c
SRR11278171	aadA1,aph(3'')-Ib,aph(6)-Id,dfrA1,floR,qacE,sul1,sul2,tet(A)	IncFIA,IncI1-I(gamma),IncFIB	Clade8	stx2a,stx2c
SRR11396395	aadA1,aph(3'')-Ib,aph(6)-Id,dfrA1,floR,qacE,sul1,sul2,tet(A)	IncFIA,IncFIB	Clade8	stx2a,stx2c
SRR11440170	aadA1,aph(3'')-Ib,aph(6)-Id,dfrA1,floR,qacE,sul1,sul2,tet(A)	IncI1-I(gamma),IncFIB,IncFIA	Clade8	stx2c
SRR11462328	aadA1,aph(3'')-Ib,aph(6)-Id,dfrA1,floR,qacE,sul1,sul2,tet(A)	IncFIA,IncFIB	Clade8	stx2a,stx2c
SRR11462369	aadA1,aph(3'')-Ib,aph(6)-Id,dfrA1,floR,qacE,sul1,sul2,tet(A)	IncI2(delta),IncFIB,IncFIA	Clade8	stx2a,stx2c
SRR11514005	aadA1,aph(3'')-Ib,aph(6)-Id,dfrA1,floR,qacE,sul1,sul2,tet(A)	IncFIB,IncFIA	Clade8	stx2a,stx2c
SRR11531371	aadA1,aph(3'')-Ib,aph(6)-Id,dfrA1,floR,qacE,sul1,sul2,tet(A)	IncFIA,IncFIB	Clade8	stx2a,stx2c
SRR11778421	aadA1,aph(3'')-Ib,aph(6)-Id,dfrA1,floR,qacE,sul1,sul2,tet(A)	IncFII(pCoo),IncFIB,IncFIA	Clade8	stx2a,stx2c
SRR11859017	aadA1,aph(3'')-Ib,aph(6)-Id,dfrA1,floR,qacE,sul1,sul2,tet(A)	IncFIA,IncFIB	Clade8	stx2a,stx2c
SRR11901902	aadA1,aph(3'')-Ib,aph(6)-Id,dfrA1,floR,qacE,sul1,sul2,tet(A)	IncFII(pCoo)	Clade8	stx2a,stx2c
SRR11919513	aadA1,aph(3'')-Ib,aph(6)-Id,dfrA1,floR,qacE,sul1,sul2,tet(A)	IncFIA,IncFIB	Clade8	stx2a,stx2c
SRR11919514	aadA1,aph(3'')-Ib,aph(6)-Id,dfrA1,floR,qacE,sul1,sul2,tet(A)	IncFIA,IncFIB	Clade8	stx2a,stx2c
SRR12033855	aadA1,aph(3'')-Ib,aph(6)-Id,dfrA1,floR,qacE,sul1,sul2,tet(A)	IncFIA,IncFIB	Clade8	stx2a,stx2c
SRR12053742	aadA1,aph(3'')-Ib,aph(6)-Id,dfrA1,floR,qacE,sul1,sul2,tet(A)	IncFII(pCoo),IncFIA,IncFIB	Clade8	stx2a
SRR12094756	aadA1,aph(3'')-Ib,aph(6)-Id,dfrA1,floR,qacE,sul1,sul2,tet(A)	IncFIB,IncFII(pHN7A8),IncFIA,IncFII(29)	Clade8	stx2c
SRR12101053	aadA1,aph(3'')-Ib,aph(6)-Id,dfrA1,floR,qacE,sul1,sul2,tet(A)	IncFIA,IncFIB	Clade8	stx2a,stx2c
SRR12101069	aadA1,aph(3'')-Ib,aph(6)-Id,dfrA1,floR,qacE,qnrB19,sul1,sul2,tet(A)	IncI1-I(gamma),IncFIA,Col(pHAD28)	Clade8	stx2a,stx2c
SRR12160525	aadA1,aph(3'')-Ib,aph(6)-Id,dfrA1,floR,qacE,qnrB19,sul1,sul2,tet(A)	IncI1-I(gamma),IncFIB,IncFIA,Col(pHAD28)	Clade8	stx2a,stx2c
SRR12172985	aadA1,aph(3'')-Ib,aph(6)-Id,dfrA1,floR,qacE,sul1,sul2,tet(A)	IncFIA,IncFIB	Clade8	stx2a,stx2c
SRR12187482	aadA1,aph(3'')-Ib,aph(6)-Id,dfrA1,floR,qacE,sul1,sul2,tet(A)	IncFIA,IncFIB	Clade8	stx2a,stx2c
SRR12199256	aadA1,aph(3'')-Ib,aph(6)-Id,dfrA1,floR,qacE,sul1,sul2,tet(A)	IncFIA,IncFIB	Clade8	stx2a,stx2c
SRR12277416	aadA1,aph(3'')-Ib,aph(6)-Id,dfrA1,floR,qacE,sul1,sul2,tet(A)	IncFIA,IncFIB	Clade8	stx2a,stx2c
SRR12277428	aadA1,aph(3'')-Ib,aph(6)-Id,dfrA1,floR,qacE,sul1,sul2,tet(A)	IncFIA,IncFIB	Clade8	stx2a,stx2c
SRR12282297	aadA1,aph(3'')-Ib,aph(6)-Id,dfrA1,floR,qacE,sul1,sul2,tet(A)	IncI2(delta),IncX4	Clade8	stx2a,stx2c
SRR12282313	aadA1,aph(3'')-Ib,aph(6)-Id,dfrA1,floR,qacE,sul1,sul2,tet(A)	IncI2(delta),IncX4,IncFIA,IncFIB	Clade8	stx2a,stx2c
SRR12335240	aadA1,aph(3'')-Ib,aph(6)-Id,dfrA1,floR,qacE,sul1,sul2,tet(A)	IncFIA,IncFIB	Clade8	stx2a,stx2c
SRR12335433	aadA1,aph(3'')-Ib,aph(6)-Id,dfrA1,floR,qacE,sul1,sul2,tet(A)	IncFIB,IncFIA	Clade8	stx2a,stx2c
SRR12337978	aadA1,aph(3'')-Ib,aph(6)-Id,dfrA1,floR,qacE,sul1,sul2,tet(A)	IncFIB,IncFIA	Clade8	stx2a,stx2c
SRR12347121	aadA1,aph(3'')-Ib,aph(6)-Id,dfrA1,floR,qacE,sul1,sul2,tet(A)	IncFIA,IncFIB	Clade8	stx2c
SRR12362192	aadA1,aph(3'')-Ib,aph(6)-Id,dfrA1,floR,qacE,sul1,sul2,tet(A)	IncFIA,IncFIB	Clade8	stx2a,stx2c
SRR12363405	aadA1,aph(3'')-Ib,aph(6)-Id,dfrA1,floR,qacE,sul1,sul2,tet(A)	IncI1-I(gamma),IncX4,IncFIB,IncFIA	Clade8	stx2a,stx2c
SRR12376980	aadA1,aph(3'')-Ib,aph(6)-Id,blaCTX-M-27,dfrA1,floR,qacE,sul1,sul2,tet(A)	IncFIB,IncFIA,IncFII	Clade8	stx2a,stx2c
SRR12395477	aadA1,aph(3'')-Ib,aph(6)-Id,blaCTX-M-27,dfrA1,floR,qacE,sul1,sul2,tet(A)	IncFIB,IncFIA,IncFII	Clade8	stx2a,stx2c
SRR12395487	aadA1,aph(3'')-Ib,aph(6)-Id,blaCTX-M-27,dfrA1,floR,qacE,sul1,sul2,tet(A)	IncFIB,IncFII,IncFIA	Clade8	stx2a,stx2c
SRR12404652	aadA1,aph(3'')-Ib,aph(6)-Id,blaCTX-M-27,dfrA1,floR,qacE,sul1,sul2,tet(A)	IncFII,IncFIA,IncFIB	Clade8	stx2a,stx2c
SRR12404659	aadA1,aph(3'')-Ib,aph(6)-Id,dfrA1,floR,qacE,sul1,sul2,tet(A)	None	Clade8	stx2a,stx2c
SRR12424847	aadA1,aph(3'')-Ib,aph(6)-Id,dfrA1,floR,qacE,sul1,sul2,tet(A)	IncI1-I(gamma),IncFIB,IncFIA	Clade8	stx2a,stx2c
SRR12424852	aadA1,aph(3'')-Ib,aph(6)-Id,dfrA1,floR,qacE,sul1,sul2,tet(A)	IncFIA,IncFIB	Clade8	stx2a,stx2c
SRR12455815	aadA1,aph(3'')-Ib,aph(6)-Id,dfrA1,floR,qacE,sul1,sul2,tet(A)	IncI2(delta),IncFIB,IncFIA	Clade8	stx2a,stx2c
SRR12507913	aadA1,aph(3'')-Ib,aph(6)-Id,dfrA1,floR,qacE,sul1,sul2,tet(A)	IncFIB,IncFIA	Clade8	stx2a,stx2c
SRR12507914	aadA1,aph(3'')-Ib,aph(6)-Id,dfrA1,floR,qacE,sul1,sul2,tet(A)	IncFIB,IncFIA	Clade8	stx2a,stx2c
SRR12516568	aadA1,aph(3'')-Ib,aph(6)-Id,blaCTX-M-27,dfrA1,floR,qacE,sul1,sul2,tet(A)	pEC4115,IncFIB,IncFIA,IncFII	Clade8	stx2a,stx2c
SRR12516569	aadA1,aph(3'')-Ib,aph(6)-Id,dfrA1,floR,qacE,sul1,sul2,tet(A)	IncFIB,IncFIA	Clade8	stx2a,stx2c
SRR12567489	aadA1,aph(3'')-Ib,aph(6)-Id,dfrA1,floR,qacE,sul1,sul2,tet(A)	IncFIB	Clade8	stx2a
SRR12567491	aadA1,aph(3'')-Ib,aph(6)-Id,dfrA1,floR,qacE,sul1,sul2,tet(A)	IncFIB	Clade8	stx2a,stx2c
SRR12567492	aadA1,aph(3'')-Ib,aph(6)-Id,dfrA1,floR,qacE,sul1,sul2,tet(A)	None	Clade8	stx2a, stx2c
SRR12571174	aadA1,aph(3'')-Ib,aph(6)-Id,dfrA1,floR,qacE,sul1,sul2,tet(A)	IncFIA,IncFIB	Clade8	stx2a,stx2c
SRR12611008	aadA1,aph(3'')-Ib,aph(6)-Id,dfrA1,floR,qacE,sul1,sul2,tet(A)	IncFIB,IncFIA	Clade8	stx2a,stx2c
SRR12637768	aadA1,aph(3'')-Ib,aph(6)-Id,dfrA1,floR,qacE,sul1,sul2,tet(A)	IncFIA,IncFIB	Clade8	stx2a,stx2c
SRR12673265	aadA1,aph(3'')-Ib,aph(6)-Id,dfrA1,floR,qacE,sul1,sul2,tet(A)	None	Clade8	stx2a,stx2c
SRR12693700	aadA1,aph(3'')-Ib,aph(6)-Id,dfrA1,floR,qacE,sul1,sul2,tet(A)	IncFIB,IncFIA	Clade8	stx2a,stx2c
SRR12761307	aadA1,aph(3'')-Ib,aph(6)-Id,blaTEM-1B,dfrA1,dfrA8,floR,qacE,sul1,sul2,tet(A)	IncI1-I(gamma),IncFIA,IncFIB	Clade8	stx2a,stx2c
SRR12766674	aadA1,aph(3'')-Ib,aph(6)-Id,dfrA1,floR,qacE,sul1,sul2,tet(A)	IncFIB	Clade8	stx2a,stx2c
SRR12775645	aadA1,aph(3'')-Ib,aph(6)-Id,dfrA1,floR,qacE,sul1,sul2,tet(A)	IncFIB,IncFIA	Clade8	stx2a,stx2c
SRR12775649	aadA1,aph(3'')-Ib,aph(6)-Id,dfrA1,floR,qacE,sul1,sul2,tet(A)	IncFIA	Clade8	stx2a,stx2c
SRR12823782	aadA1,aph(3'')-Ib,aph(6)-Id,dfrA1,floR,qacE,sul1,sul2,tet(A)	IncFIA,IncFIB	Clade8	stx2a, stx2c
SRR12827777	aadA1,aph(3'')-Ib,aph(6)-Id,dfrA1,floR,qacE,sul1,sul2,tet(A)	IncFIA,IncFIB	Clade8	stx2a,stx2c
SRR12901951	aadA1,aph(3'')-Ib,aph(6)-Id,dfrA1,floR,qacE,sul1,sul2,tet(A)	IncFIA,IncFIB	Clade8	stx2a,stx2c
SRR12927287	aadA1,aph(3'')-Ib,aph(6)-Id,dfrA1,floR,qacE,sul1,sul2,tet(A)	IncFII	Clade8	stx2a
SRR12957274	aadA1,aph(3'')-Ib,aph(6)-Id,dfrA1,floR,qacE,sul1,sul2,tet(A)	IncFIA,IncFIB	Clade8	stx2a,stx2c
SRR12982993	aadA1,aph(3'')-Ib,aph(6)-Id,dfrA1,floR,qacE,sul1,sul2,tet(A)	IncI2(delta)	Clade8	stx2a,stx2c
SRR12999882	aadA1,aph(3'')-Ib,aph(6)-Id,dfrA1,floR,qacE,sul1,sul2,tet(A)	IncFIA,IncFIB	Clade8	stx2a,stx2c
SRR13012244	aadA1,aph(3'')-Ib,aph(6)-Id,dfrA1,floR,qacE,sul1,sul2,tet(A)	IncFIB,IncFIA	Clade8	stx2a,stx2c
SRR13012245	aadA1,aph(3'')-Ib,aph(6)-Id,blaTEM-1B,dfrA1,floR,qacE,sul1,sul2,tet(A)	IncFIA,IncFIB	Clade8	stx2a,stx2c
SRR13012769	aadA1,aph(3'')-Ib,aph(6)-Id,dfrA1,floR,qacE,sul1,sul2,tet(A)	IncFIA,IncFIB	Clade8	stx2a,stx2c
SRR13012771	aadA1,aph(3'')-Ib,aph(6)-Id,dfrA1,floR,qacE,sul1,sul2,tet(A)	IncI1-I(gamma),IncFIB,IncFIA	Clade8	stx2a,stx2c
SRR13067462	aadA1,aph(3'')-Ib,aph(6)-Id,dfrA1,floR,qacE,sul1,sul2,tet(A)	IncFIB,IncFIA	Clade8	stx2a,stx2c
SRR13094669	aadA1,aph(3'')-Ib,aph(6)-Id,dfrA1,floR,qacE,sul1,sul2,tet(A)	IncFIA,IncFIB	Clade8	stx2a,stx2c
SRR13094672	aadA1,aph(3'')-Ib,aph(6)-Id,dfrA1,floR,qacE,sul1,sul2,tet(A)	IncFIA,IncFIB	Clade8	stx2a,stx2c
SRR13094679	aadA1,aph(3'')-Ib,aph(6)-Id,dfrA1,floR,qacE,sul1,sul2,tet(A)	IncFIB,IncFIA	Clade8	stx2a,stx2c
SRR13110231	aadA1,aph(3'')-Ib,aph(6)-Id,dfrA1,floR,qacE,sul1,sul2,tet(A)	IncFIA,IncFIB	Clade8	stx2a,stx2c
SRR13120698	aadA1,aph(3'')-Ib,aph(6)-Id,dfrA1,floR,qacE,sul1,sul2,tet(A)	IncI2(delta),IncFII(pHN7A8),IncFIB	Clade8	stx2a,stx2c
SRR13132244	aadA1,aph(3'')-Ib,aph(6)-Id,dfrA1,floR,qacE,sul1,sul2,tet(A)	IncFIB,IncFIA	Clade8	stx2a,stx2c
SRR13147436	aadA1,aph(3'')-Ib,aph(6)-Id,dfrA1,floR,qacE,sul1,sul2,tet(A)	IncFIA,IncFIB	Clade8	stx2a,stx2c
SRR13156845	aadA1,aph(3'')-Ib,aph(6)-Id,dfrA1,floR,qacE,sul1,sul2,tet(A)	IncFIA,IncFIB	Clade8	stx2a,stx2c
SRR13161431	None	IncFIA,IncFIB	Clade8	stx2a,stx2c
SRR13176590	aadA1,aph(3'')-Ib,aph(6)-Id,dfrA1,floR,qacE,sul1,sul2,tet(A)	IncFIA,IncFIB	Clade8	stx2a,stx2c
SRR13178664	aadA1,aph(3'')-Ib,aph(6)-Id,dfrA1,floR,qacE,sul1,sul2,tet(A)	IncFIA,IncFIB	Clade8	stx2a,stx2c
SRR13183210	aadA1,aph(3'')-Ib,aph(6)-Id,dfrA1,floR,qacE,sul1,sul2,tet(A)	IncFIA,IncFIB	Clade8	stx2a,stx2c
SRR13183211	aadA1,aph(3'')-Ib,aph(6)-Id,dfrA1,floR,qacE,sul1,sul2,tet(A)	IncFIA,IncFIB	Clade8	stx2a,stx2c
SRR13183212	aadA1,aph(3'')-Ib,aph(6)-Id,dfrA1,floR,qacE,sul1,sul2,tet(A)	IncFIA,IncFIB	Clade8	stx2a,stx2c
SRR13209091	aadA1,aph(3'')-Ib,aph(6)-Id,dfrA1,floR,qacE,sul1,sul2,tet(A)	IncFIA,IncFIB	Clade8	stx2a,stx2c
SRR13234036	aadA1,aph(3'')-Ib,aph(6)-Id,dfrA1,floR,qacE,sul1,sul2,tet(A)	IncFIA,IncFIB	Clade8	stx2a,stx2c
SRR13234046	aadA1,aph(3'')-Ib,aph(6)-Id,dfrA1,floR,qacE,sul1,sul2,tet(A)	IncFIB,IncFIA	Clade8	stx2a,stx2c
SRR13251400	aadA1,aph(3'')-Ib,aph(6)-Id,dfrA1,floR,qacE,sul1,sul2,tet(A)	IncFIA,IncFIB	Clade8	stx2c
SRR13252183	aadA1,aph(3'')-Ib,aph(6)-Id,dfrA1,floR,qacE,sul1,sul2,tet(A)	IncFIA,IncFIB	Clade8	stx2a
SRR13336951	aadA1,aph(3'')-Ib,aph(6)-Id,dfrA1,floR,qacE,sul1,sul2,tet(A)	IncFIA,IncFIB	Clade8	stx2a,stx2c
SRR13336953	aadA1,aph(3'')-Ib,aph(6)-Id,dfrA1,floR,qacE,sul1,sul2,tet(A)	IncFIA,IncFIB	Clade8	stx2a,stx2c
SRR13336954	aadA1,aph(3'')-Ib,aph(6)-Id,dfrA1,floR,qacE,sul1,sul2,tet(A)	IncFIA,IncFIB	Clade8	stx2a
SRR13377193	aadA1,aph(3'')-Ib,aph(6)-Id,dfrA1,floR,qacE,sul1,sul2,tet(A)	IncFIA,IncFIB	Clade8	stx2a,stx2c
SRR13389667	aadA1,aph(3'')-Ib,aph(6)-Id,dfrA1,floR,qacE,sul1,sul2,tet(A)	IncFIA,IncFIB	Clade8	stx2a,stx2c
SRR13447429	aadA1,aph(3'')-Ib,aph(6)-Id,dfrA1,floR,qacE,sul1,sul2,tet(A)	IncFIB,IncFII(pCoo),IncFIA	Clade8	stx2a,stx2c
SRR13484999	aadA1,aph(3'')-Ib,aph(6)-Id,dfrA1,floR,qacE,sul1,sul2,tet(A)	IncFIA,IncFIB	Clade8	stx2a,stx2c
SRR13485000	aadA1,aph(3'')-Ib,aph(6)-Id,dfrA1,floR,qacE,sul1,sul2,tet(A)	IncFII(pCoo),IncFIB,IncFIA,Col(MG828),Col(KPHS6)	Clade8	stx2a,stx2c
SRR13485001	aadA1,aph(3'')-Ib,aph(6)-Id,dfrA1,floR,qacE,sul1,sul2,tet(A)	IncFII(pCoo),IncFIB,IncFIA	Clade8	stx2a,stx2c
SRR13485003	aadA1,aph(3'')-Ib,aph(6)-Id,dfrA1,floR,qacE,sul1,sul2,tet(A)	IncFIA,IncFIB,IncFII(pCoo)	Clade8	stx2a,stx2c
SRR13491292	aadA1,aph(3'')-Ib,aph(6)-Id,dfrA1,floR,qacE,sul1,sul2,tet(A)	IncFII(pCoo),IncFIB	Clade8	stx2a,stx2c
SRR13498613	aadA1,aph(3'')-Ib,aph(6)-Id,dfrA1,floR,qacE,sul1,sul2,tet(A)	IncFII(pCoo),IncFIB,IncFIA	Clade8	stx2a,stx2c
SRR13500732	aadA1,aph(3'')-Ib,aph(6)-Id,dfrA1,floR,qacE,sul1,sul2,tet(A)	IncFII(pCoo),IncFIA,IncFIB	Clade8	stx2a,stx2c
SRR13522403	aadA1,aph(3'')-Ib,aph(6)-Id,dfrA1,floR,qacE,sul1,sul2,tet(A)	IncFII(pCoo),IncFIA,IncFIB	Clade8	stx2a,stx2c
SRR13532119	aadA1,aph(3'')-Ib,aph(6)-Id,dfrA1,floR,qacE,sul1,sul2,tet(A)	IncFII(pCoo),IncFIA,IncFIB	Clade8	stx2a
SRR13532127	aadA1,aph(3'')-Ib,aph(6)-Id,dfrA1,floR,qacE,sul1,sul2,tet(A)	IncFII(pCoo),IncFIB,IncFIA	Clade8	stx2a
SRR13552958	aadA1,aph(3'')-Ib,aph(6)-Id,dfrA1,floR,qacE,sul1,sul2,tet(A)	IncI1-I(gamma),IncFII(pCoo),IncFIA,IncFIB	Clade8	stx2a
SRR13552959	aadA1,aph(3'')-Ib,aph(6)-Id,dfrA1,floR,qacE,sul1,sul2,tet(A)	IncFII(pCoo),IncFIA,IncFIB	Clade8	stx2a
SRR13552960	aadA1,aph(3'')-Ib,aph(6)-Id,dfrA1,floR,qacE,sul1,sul2,tet(A)	IncFII(pCoo),IncFIA,IncFIB	Clade8	stx2a
SRR13552961	aadA1,aph(3'')-Ib,aph(6)-Id,dfrA1,floR,qacE,sul1,sul2,tet(A)	IncFII(pCoo),IncFIB,IncFIA	Clade8	stx2a
SRR13552967	aadA1,aph(3'')-Ib,aph(6)-Id,dfrA1,floR,qacE,sul1,sul2,tet(A)	IncFII(pHN7A8),IncFIB,IncFIA	Clade8	stx2a,stx2c
SRR13602311	aadA1,aph(3'')-Ib,aph(6)-Id,dfrA1,floR,qacE,sul1,sul2,tet(A)	IncFII(pCoo),IncFIA,IncFIB	Clade8	stx2a,stx2c
SRR13614967	aadA1,aph(3'')-Ib,aph(6)-Id,dfrA1,floR,qacE,sul1,sul2,tet(A)	IncFIB,IncFIA	Clade8	stx2a
SRR13620499	aadA1,aph(3'')-Ib,aph(6)-Id,dfrA1,floR,qacE,sul1,sul2,tet(A)	IncFII(pCoo),IncFIA,IncFIB	Clade8	stx2a,stx2c
SRR13620514	aadA1,aph(3'')-Ib,aph(6)-Id,dfrA1,floR,qacE,sul1,sul2,tet(A)	IncFII(pCoo),IncFIA,IncFIB	Clade8	stx2a,stx2c
SRR13628326	aadA1,aph(3'')-Ib,aph(6)-Id,dfrA1,floR,qacE,sul1,sul2,tet(A)	IncFIB,IncFII(pCoo),IncFIA	Clade8	stx2a,stx2c
SRR13635202	aadA1,aph(3'')-Ib,aph(6)-Id,dfrA1,floR,qacE,sul1,sul2,tet(A)	IncFIB,IncFIA	Clade8	stx2a,stx2c
SRR13642956	aadA1,aph(3'')-Ib,aph(6)-Id,dfrA1,floR,qacE,sul1,sul2,tet(A)	IncFII(pCoo),IncFIA,IncFIB	Clade8	stx2a,stx2c
SRR13642968	aadA1,aph(3'')-Ib,aph(6)-Id,dfrA1,floR,qacE,sul1,sul2,tet(A)	IncFII(pCoo)	Clade8	stx2a,stx2c
SRR13733116	aadA1,aph(3'')-Ib,aph(6)-Id,dfrA1,floR,qacE,sul1,sul2,tet(A)	IncFIA,IncFIB	Clade8	stx2a,stx2c
SRR13771546	aadA1,aph(3'')-Ib,aph(6)-Id,dfrA1,floR,qacE,sul1,sul2,tet(A)	IncFII(pCoo),IncFIA	Clade8	stx2a,stx2c
SRR13900335	aadA1,aph(3'')-Ib,aph(6)-Id,dfrA1,floR,qacE,sul1,sul2,tet(A)	IncFIA,IncFIB	Clade8	stx2a,stx2c
SRR13900337	aadA1,aph(3'')-Ib,aph(6)-Id,blaCTX-M-27,dfrA1,floR,qacE,sul1,sul2,tet(A)	IncFII,IncFIA,IncFIB	Clade8	stx2a,stx2c
SRR13969383	aadA1,aph(3'')-Ib,aph(6)-Id,dfrA1,floR,qacE,sul1,sul2,tet(A)	IncFII(pCoo),IncFIB,IncFIA	Clade8	stx2a,stx2c
SRR13971533	aadA1,aph(3'')-Ib,aph(6)-Id,blaCTX-M-27,dfrA1,floR,qacE,sul1,sul2,tet(A)	IncFII,IncFIB,IncFIA	Clade8	stx2a,stx2c
SRR14139733	aadA1,aph(3'')-Ib,aph(6)-Id,dfrA1,floR,qacE,sul1,sul2,tet(A)	IncFIA,IncFIB	Clade8	stx2a,stx2c
SRR14183398	aadA1,aph(3'')-Ib,aph(6)-Id,dfrA1,floR,qacE,sul1,sul2,tet(A)	IncFIA,IncFIB	Clade8	stx2a,stx2c
SRR14517983	aadA1,aph(3'')-Ib,aph(6)-Id,dfrA1,floR,qacE,sul1,sul2,tet(A)	IncI1-I(gamma),IncFIB,IncFIA	Clade8	stx2a,stx2c
SRR14521878	aadA1,aph(3'')-Ib,aph(6)-Id,dfrA1,floR,qacE,sul1,sul2,tet(A)	IncFIA,IncI2(delta),IncFIB	Clade8	stx2a,stx2c
SRR14634606	aadA1,aph(3'')-Ib,aph(6)-Id,dfrA1,floR,qacE,sul1,sul2,tet(A)	IncFIB,IncFIA	Clade8	stx2a
SRR14639380	aadA1,aph(3'')-Ib,aph(6)-Id,dfrA1,floR,qacE,sul1,sul2,tet(A)	IncFIA,IncFIB	Clade8	stx2a,stx2c
SRR14655953	aadA1,aph(3'')-Ib,aph(6)-Id,dfrA1,floR,qacE,sul1,sul2,tet(A)	IncFIA,IncFIB	Clade8	stx2a
SRR14677912	aadA1,aph(3'')-Ib,aph(6)-Id,dfrA1,floR,qacE,sul1,sul2,tet(A)	None	Clade8	stx2a
SRR14677917	aadA1,aph(3'')-Ib,aph(6)-Id,dfrA1,floR,qacE,sul1,sul2,tet(A)	IncFIA,IncFIB	Clade8	stx2a
SRR14727498	aadA1,aph(3'')-Ib,aph(6)-Id,dfrA1,floR,qacE,sul1,sul2,tet(A)	IncFIA,IncFIB	Clade8	stx2a
SRR14736556	aadA1,aph(3'')-Ib,aph(6)-Id,dfrA1,floR,qacE,sul1,sul2,tet(A)	IncFIA	Clade8	stx2a,stx2c
SRR14808331	aadA1,aph(3'')-Ib,aph(6)-Id,dfrA1,floR,qacE,sul1,sul2,tet(A)	IncFIA,IncFIB	Clade8	stx2a,stx2c
SRR14870681	aadA1,aph(3'')-Ib,aph(6)-Id,dfrA1,floR,qacE,sul1,sul2,tet(A)	IncFIB,IncFIA	Clade8	stx2a
SRR15023625	aadA1,aph(3'')-Ib,aph(6)-Id,dfrA1,floR,qacE,sul1,sul2,tet(A)	IncFIA	Clade8	stx2a
SRR15164319	aadA1,aph(3'')-Ib,aph(6)-Id,dfrA1,floR,qacE,sul1,sul2,tet(A)	IncFIA	Clade8	stx2a
SRR15194625	aadA1,aph(3'')-Ib,aph(6)-Id,dfrA1,floR,qacE,sul1,sul2,tet(A)	IncFIA,IncFIB	Clade8	stx2a,stx2c
SRR15194887	aadA1,aph(3'')-Ib,aph(6)-Id,dfrA1,floR,qacE,sul1,sul2,tet(A)	IncFIB,IncFIA	Clade8	stx2a,stx2c
SRR15194889	aadA1,aph(3'')-Ib,aph(6)-Id,dfrA1,floR,qacE,sul1,sul2,tet(A)	None	Clade8	stx2a,stx2c
SRR15194890	aadA1,aph(3'')-Ib,aph(6)-Id,dfrA1,floR,qacE,sul1,sul2,tet(A)	IncFIB,IncFIA	Clade8	stx2a,stx2c
SRR15194891	aadA1,aph(3'')-Ib,aph(6)-Id,dfrA1,floR,qacE,sul1,sul2,tet(A)	IncFIA	Clade8	stx2a,stx2c
SRR15218087	aadA1,aph(3'')-Ib,aph(6)-Id,dfrA1,floR,qacE,sul1,sul2,tet(A)	IncFIB,IncFIA	Clade8	stx2a,stx2c
SRR15249578	aadA1,aph(3'')-Ib,aph(6)-Id,dfrA1,floR,qacE,sul1,sul2,tet(A)	IncFIA,IncFIB	Clade8	stx2a,stx2c
SRR15319329	aadA1,aph(3'')-Ib,aph(6)-Id,dfrA1,floR,qacE,sul1,sul2,tet(A)	IncFIB	Clade8	stx2a,stx2c
SRR15328288	aadA1,aph(3'')-Ib,aph(6)-Id,dfrA1,floR,qacE,sul1,sul2,tet(A)	IncFIA,IncFIB	Clade8	stx2a,stx2c
SRR15341689	aadA1,aph(3'')-Ib,aph(6)-Id,dfrA1,floR,qacE,sul1,sul2,tet(A)	IncFIA,IncFIB	Clade8	stx2a,stx2c
SRR15367834	aadA1,aph(3'')-Ib,aph(6)-Id,dfrA1,floR,qacE,sul1,sul2,tet(A)	IncFIB	Clade8	stx2c
SRR15410472	aadA1,aph(3'')-Ib,aph(6)-Id,dfrA1,floR,qacE,sul1,sul2,tet(A)	IncI1-I(gamma),IncFIA	Clade8	stx2a,stx2c
SRR15410514	aadA1,aph(3'')-Ib,aph(6)-Id,dfrA1,floR,qacE,sul1,sul2,tet(A)	None	Clade8	stx2a,stx2c
SRR15420413	aadA1,aph(3'')-Ib,aph(6)-Id,dfrA1,floR,qacE,sul1,sul2,tet(A)	IncFIA,IncFIB	Clade8	stx2a,stx2c
SRR15447029	aadA1,aph(3'')-Ib,aph(6)-Id,dfrA1,floR,qacE,sul1,sul2,tet(A)	IncFIA,IncFIB	Clade8	stx2a,stx2c
SRR15462107	aadA1,aph(3'')-Ib,aph(6)-Id,dfrA1,floR,qacE,sul1,sul2,tet(A)	IncFIB	Clade8	stx2a,stx2c
SRR15497168	aadA1,aph(3'')-Ib,aph(6)-Id,dfrA1,floR,qacE,sul1,sul2,tet(A)	IncFIB,IncFIA	Clade8	stx2a,stx2c
SRR15571332	aadA1,aph(3'')-Ib,aph(6)-Id,dfrA1,floR,qacE,sul1,sul2,tet(A)	IncI1-I(gamma),IncFIB,IncFIA	Clade8	stx2a,stx2c
SRR15593023	aadA1,aph(3'')-Ib,aph(6)-Id,dfrA1,floR,qacE,sul1,sul2,tet(A)	IncI2(delta),IncFIA,IncFIB	Clade8	stx2c
SRR15633134	aadA1,aph(3'')-Ib,aph(6)-Id,dfrA1,floR,qacE,sul1,sul2,tet(A)	IncFIA,IncFIB	Clade8	stx2c
SRR15633203	aadA1,aph(3'')-Ib,aph(6)-Id,dfrA1,floR,qacE,sul1,sul2,tet(A)	IncI1-I(gamma),IncFIA,IncFIB	Clade8	stx2a,stx2c
SRR15634650	aadA1,aph(3'')-Ib,aph(6)-Id,dfrA1,floR,qacE,sul1,sul2,tet(A)	IncFIA,IncFIB	Clade8	stx2a
SRR15668650	aadA1,aph(3'')-Ib,aph(6)-Id,dfrA1,floR,qacE,sul1,sul2,tet(A)	IncFIA,IncFIB	Clade8	stx2a,stx2c
SRR15671611	aadA1,aph(3'')-Ib,aph(6)-Id,dfrA1,floR,qacE,sul1,sul2,tet(A)	IncFIB,IncFIA	Clade8	stx2a,stx2c
SRR15672855	aadA1,aph(3'')-Ib,aph(6)-Id,dfrA1,floR,qacE,sul1,sul2,tet(A)	IncFIB,IncFIA	Clade8	stx2a,stx2c
SRR15673059	aadA1,aph(3'')-Ib,aph(6)-Id,dfrA1,floR,qacE,sul1,sul2,tet(A)	None	Clade8	stx2a,stx2c
SRR15673935	aadA1,aph(3'')-Ib,aph(6)-Id,dfrA1,floR,qacE,sul1,sul2,tet(A)	IncFIA,IncFIB	Clade8	stx2a,stx2c
SRR15686559	aadA1,aph(3'')-Ib,aph(6)-Id,dfrA1,floR,qacE,sul1,sul2,tet(A)	IncFIB,IncFIA	Clade8	stx2a,stx2c
SRR15688740	aadA1,aph(3'')-Ib,aph(6)-Id,dfrA1,floR,qacE,sul1,sul2,tet(A)	IncI2(delta),IncFIB,IncFIA	Clade8	stx2a,stx2c
SRR15718873	aadA1,aph(3'')-Ib,aph(6)-Id,dfrA1,floR,qacE,sul1,sul2,tet(A)	IncFIB,IncFIA	Clade8	stx2a,stx2c
SRR15833377	aadA1,aph(3'')-Ib,aph(6)-Id,dfrA1,floR,qacE,sul1,sul2,tet(A)	IncFIA,IncFIB	Clade8	stx2a
SRR15833988	aadA1,aph(3'')-Ib,aph(6)-Id,dfrA1,floR,qacE,sul1,sul2,tet(A)	IncFIA,IncFIB	Clade8	stx2a,stx2c
SRR15833989	aadA1,aph(3'')-Ib,aph(6)-Id,dfrA1,floR,qacE,sul1,sul2,tet(A)	IncFIB,IncFIA	Clade8	stx2a,stx2c
SRR15915246	aadA1,aph(3'')-Ib,aph(6)-Id,dfrA1,floR,qacE,sul1,sul2,tet(A)	IncFIB,IncFIA	Clade8	stx2a,stx2c
SRR15948281	aadA1,aph(3'')-Ib,aph(6)-Id,dfrA1,floR,qacE,sul1,sul2,tet(A)	IncFIA,IncFIB	Clade8	stx2a,stx2c
SRR16035892	aadA1,aph(3'')-Ib,aph(6)-Id,dfrA1,floR,qacE,sul1,sul2,tet(A)	IncFIB,IncFIA	Clade8	stx2a,stx2c
SRR16086226	aadA1,aph(3'')-Ib,aph(6)-Id,dfrA1,floR,qacE,sul1,sul2,tet(A)	IncFIB,IncFIA	Clade8	stx2a,stx2c
SRR16092793	aadA1,aph(3'')-Ib,aph(6)-Id,dfrA1,floR,qacE,sul1,sul2,tet(A)	IncFIB,IncFIA	Clade8	stx2a
SRR16104177	aadA1,aph(3'')-Ib,aph(6)-Id,dfrA1,floR,qacE,sul1,sul2,tet(A)	IncFIA	Clade8	stx2c
SRR16243439	aadA1,aph(3'')-Ib,aph(6)-Id,dfrA1,floR,qacE,sul1,sul2,tet(A)	IncI2(delta),IncFIB,IncFIA	Clade8	stx2a,stx2c
SRR16292048	aadA1,aph(3'')-Ib,aph(6)-Id,dfrA1,floR,qacE,sul1,sul2,tet(A)	IncFIB,IncFIA	Clade8	stx2a, stx2c
SRR16301808	aadA1,aph(3'')-Ib,aph(6)-Id,dfrA1,floR,qacE,sul1,sul2,tet(A)	IncFIB,IncFIA	Clade8	stx2a,stx2c
SRR16568632	aadA1,aph(3'')-Ib,aph(6)-Id,dfrA1,floR,qacE,sul1,sul2,tet(A)	IncFIB,IncFIA	Clade8	stx2a,stx2c
SRR16570286	aadA1,aph(3'')-Ib,aph(6)-Id,dfrA1,floR,qacE,sul1,sul2,tet(A)	None	Clade8	stx2a,stx2c
SRR16570550	aadA1,aph(3'')-Ib,aph(6)-Id,dfrA1,floR,qacE,sul1,sul2,tet(A)	IncFIA,IncFIB	Clade8	stx2a,stx2c
SRR16570554	aadA1,aph(3'')-Ib,aph(6)-Id,dfrA1,floR,qacE,sul1,sul2,tet(A)	IncFII(pCoo),IncFIB,IncFIA	Clade8	stx2a,stx2c
SRR16570555	aadA1,aph(3'')-Ib,aph(6)-Id,dfrA1,floR,qacE,sul1,sul2,tet(A)	IncFIA,IncFIB	Clade8	stx2a,stx2c
SRR16776822	aadA1,aph(3'')-Ib,aph(6)-Id,dfrA1,dfrA8,floR,qacE,sul1,sul2,tet(A)	None	Clade8	stx2c
SRR16894724	aadA1,aph(3'')-Ib,aph(6)-Id,dfrA1,floR,qacE,sul1,sul2,tet(A)	IncI2(delta),IncFII(pCoo),pEC4115,IncFIB,IncFIA	Clade8	stx2a,stx2c
SRR16989461	aadA1,aph(3'')-Ib,aph(6)-Id,dfrA1,floR,qacE,sul1,sul2,tet(A)	IncFIA,IncFIB	Clade8	stx2a
SRR16989470	aadA1,aph(3'')-Ib,aph(6)-Id,dfrA1,floR,qacE,sul1,sul2,tet(A)	IncFIA	Clade8	stx2a
SRR17020609	aadA1,aph(3'')-Ib,aph(6)-Id,dfrA1,floR,qacE,sul1,sul2,tet(A)	IncFIA,IncFIB	Clade8	stx2a,stx2c
SRR17139534	aadA1,aph(3'')-Ib,aph(6)-Id,dfrA1,floR,qacE,sul1,sul2,tet(A)	IncFIA,IncFIB	Clade8	stx2a,stx2c
SRR17221997	aadA1,aph(3'')-Ib,aph(6)-Id,dfrA1,floR,qacE,sul1,sul2,tet(A)	IncFIA,IncFIB	Clade8	stx2a,stx2c
SRR17222019	aadA1,aph(3'')-Ib,aph(6)-Id,dfrA1,floR,qacE,sul1,sul2,tet(A)	IncFIA,IncFIB	Clade8	stx2a,stx2c
SRR17222041	aadA1,aph(3'')-Ib,aph(6)-Id,dfrA1,floR,qacE,sul1,sul2,tet(A)	IncFIA,pEC4115,IncFIB	Clade8	stx2a,stx2c
SRR17282820	aadA1,aph(3'')-Ib,aph(6)-Id,dfrA1,floR,qacE,sul1,sul2,tet(A)	IncFIA,IncFIB	Clade8	stx2a,stx2c
SRR17623803	aadA1,aph(3'')-Ib,aph(6)-Id,dfrA1,floR,qacE,sul1,sul2,tet(A)	IncFIA,IncFIB	Clade8	stx2a,stx2c
SRR17624089	aadA1,aph(3'')-Ib,aph(6)-Id,dfrA1,floR,qacE,sul1,sul2,tet(A)	IncFIB,IncFIA	Clade8	stx2a,stx2c
SRR17624194	aadA1,aph(3'')-Ib,aph(6)-Id,dfrA1,floR,qacE,sul1,sul2,tet(A)	IncFIA,IncFIB	Clade8	stx2a,stx2c
SRR17624195	aadA1,aph(3'')-Ib,aph(6)-Id,dfrA1,floR,qacE,sul1,sul2,tet(A)	IncFIB,IncFIA	Clade8	stx2a,stx2c
SRR17735725	aadA1,aph(3'')-Ib,aph(6)-Id,dfrA1,floR,qacE,sul1,sul2,tet(A)	IncFIA,IncFIB	Clade8	stx2a,stx2c
SRR18115679	aadA1,aph(3'')-Ib,aph(6)-Id,dfrA1,floR,qacE,sul1,sul2,tet(A)	IncFIA,IncFIB	Clade8	stx2a, stx2c
SRR18278221	aadA1,aph(3'')-Ib,aph(6)-Id,dfrA1,floR,qacE,sul1,sul2,tet(A)	IncFIB,IncFIA	Clade8	stx2a,stx2c
SRR18278471	aadA1,aph(3'')-Ib,aph(6)-Id,dfrA1,floR,qacE,sul1,sul2,tet(A)	None	Clade8	stx2a
SRR18293025	aadA1,aph(3'')-Ib,aph(6)-Id,dfrA1,floR,qacE,sul1,sul2,tet(A)	IncFIA	Clade8	stx2a
SRR18435406	aadA1,aph(3'')-Ib,aph(6)-Id,dfrA1,floR,qacE,sul1,sul2,tet(A)	IncFIA,IncFIB	Clade8	stx2a,stx2c
SRR18571916	aadA1,aph(3'')-Ib,aph(6)-Id,dfrA1,floR,qacE,sul1,sul2,tet(A)	IncFIB,IncFIA	Clade8	stx2a,stx2c
SRR18600734	aadA1,aph(3'')-Ib,aph(6)-Id,dfrA1,floR,qacE,sul1,sul2,tet(A)	None	Clade8	stx2a,stx2c
SRR18771758	aadA1,aph(3'')-Ib,aph(6)-Id,dfrA1,floR,qacE,sul1,sul2,tet(A)	IncFIB,IncFIA	Clade8	stx2a,stx2c
SRR18820677	aadA1,aph(3'')-Ib,aph(6)-Id,dfrA1,floR,qacE,sul1,sul2,tet(A)	IncFIA,IncFIB	Clade8	stx2a,stx2c
SRR19066392	aadA1,aph(3'')-Ib,aph(6)-Id,dfrA1,floR,qacE,sul1,sul2,tet(A)	IncFIB,IncFIA	Clade8	stx2a
SRR19094000	aadA1,aph(3'')-Ib,aph(6)-Id,dfrA1,floR,qacE,sul1,sul2,tet(A)	None	Clade8	stx2a,stx2c
SRR19146748	aadA1,aph(3'')-Ib,aph(6)-Id,dfrA1,floR,qacE,sul1,sul2,tet(A)	None	Clade8	stx2a,stx2c
SRR19148138	aadA1,aph(3'')-Ib,aph(6)-Id,dfrA1,floR,qacE,sul1,sul2,tet(A)	IncI2(delta),IncFIA,IncX4,IncFIB	Clade8	stx2a
SRR19149396	aadA1,aph(3'')-Ib,aph(6)-Id,dfrA1,floR,qacE,sul1,sul2,tet(A)	IncFIA,IncFIB	Clade8	stx2a,stx2c
SRR19332399	aadA1,aph(3'')-Ib,aph(6)-Id,dfrA1,floR,qacE,sul1,sul2,tet(A)	IncFIA,IncFIB	Clade8	stx2a,stx2c
SRR19383126	aadA1,aph(3'')-Ib,aph(6)-Id,dfrA1,floR,qacE,sul1,sul2,tet(A)	IncFIB,IncFIA	Clade8	stx2a,stx2c
SRR19521917	aadA1,aph(3'')-Ib,aph(6)-Id,dfrA1,floR,qacE,sul1,sul2,tet(A)	IncB/O/K/Z	Clade8	stx2a
SRR19531540	aadA1,aph(3'')-Ib,aph(6)-Id,dfrA1,floR,qacE,sul1,sul2,tet(A)	IncI1-I(gamma),IncFIB,IncFIA	Clade8	stx2a
SRR19649794	aadA1,aph(3'')-Ib,aph(6)-Id,dfrA1,floR,qacE,sul1,sul2,tet(A)	IncI1-I(gamma),IncFIB	Clade8	stx2a,stx2c
SRR19888334	aadA1,aph(3'')-Ib,aph(6)-Id,dfrA1,floR,qacE,sul1,sul2,tet(A)	IncFIB	Clade8	stx2a
SRR19909828	aadA1,aph(3'')-Ib,aph(6)-Id,dfrA1,floR,qacE,sul1,sul2,tet(A)	None	Clade8	stx2a
SRR20028850	aadA1,aph(3'')-Ib,aph(6)-Id,dfrA1,floR,qacE,sul1,sul2,tet(A)	IncFIA,IncFIB	Clade8	stx2a
SRR20028854	aadA1,aph(3'')-Ib,aph(6)-Id,dfrA1,floR,qacE,sul1,sul2,tet(A)	IncI1-I(gamma),IncFIB,IncFIA	Clade8	stx2a
SRR20049316	aadA1,aph(3'')-Ib,aph(6)-Id,dfrA1,floR,qacE,sul1,sul2,tet(A)	IncFIA,IncFIB	Clade8	stx2a,stx2c
SRR20082437	aadA1,aph(3'')-Ib,aph(6)-Id,dfrA1,floR,qacE,sul1,sul2,tet(A)	IncI1-I(gamma),IncFIB,IncFIA	Clade8	stx2a
SRR20207343	aadA1,aph(3'')-Ib,aph(6)-Id,dfrA1,floR,qacE,sul1,sul2,tet(A)	IncFIA,IncFIB	Clade8	stx2a,stx2c
SRR20207345	aadA1,aph(3'')-Ib,aph(6)-Id,dfrA1,floR,qacE,sul1,sul2,tet(A)	IncFIA,IncFIB	Clade8	stx2a,stx2c
SRR20219411	aadA1,aph(3'')-Ib,aph(6)-Id,dfrA1,floR,qacE,sul1,sul2,tet(A)	None	Clade8	stx2a,stx2c
SRR20363490	aadA1,aph(3'')-Ib,aph(6)-Id,dfrA1,floR,qacE,sul1,sul2,tet(A)	IncFIA,IncFIB	Clade8	stx2a,stx2c
SRR20423159	aadA1,aph(3'')-Ib,aph(6)-Id,dfrA1,floR,qacE,sul1,sul2,tet(A)	IncFIB,IncFIA	Clade8	stx2a
SRR20535468	aadA1,aph(3'')-Ib,aph(6)-Id,dfrA1,floR,qacE,sul1,sul2,tet(A)	ColpVC	Clade8	stx2c
SRR20718338	aadA1,aph(3'')-Ib,aph(6)-Id,dfrA1,floR,qacE,sul1,sul2,tet(A)	IncFIB,IncFIA	Clade8	stx2a,stx2c
SRR20718339	aadA1,aph(3'')-Ib,aph(6)-Id,dfrA1,floR,qacE,sul1,sul2,tet(A)	IncFIA,IncFIB	Clade8	stx2a,stx2c
SRR20966467	aadA1,aph(3'')-Ib,aph(6)-Id,dfrA1,floR,qacE,sul1,sul2,tet(A)	IncFIA,IncFIB	Clade8	stx2a
SRR21067975	aadA1,aph(3'')-Ib,aph(6)-Id,dfrA1,floR,qacE,sul1,sul2,tet(A)	IncFIA,IncFIB	Clade8	stx2a,stx2c
SRR21102225	aadA1,aph(3'')-Ib,aph(6)-Id,dfrA1,floR,qacE,sul1,sul2,tet(A)	None	Clade8	stx2a,stx2c
SRR21294725	aadA1,aph(3'')-Ib,aph(6)-Id,dfrA1,floR,qacE,sul1,sul2,tet(A)	IncFIA,IncFIB,ColpVC	Clade8	stx2a,stx2c
SRR21297063	aadA1,aph(3'')-Ib,aph(6)-Id,dfrA1,floR,qacE,sul1,sul2,tet(A)	IncI2(delta)	Clade8	stx2a,stx2c
SRR21297102	aadA1,aph(3'')-Ib,aph(6)-Id,dfrA1,floR,qacE,sul1,sul2,tet(A)	IncFII(pCoo),IncFIA,IncFIB	Clade8	stx2a,stx2c
SRR21350486	aadA1,aph(3'')-Ib,aph(6)-Id,dfrA1,floR,qacE,sul1,sul2,tet(A)	IncFIA,IncFIB	Clade8	stx2a,stx2c
SRR21403439	aadA1,aph(3'')-Ib,aph(6)-Id,dfrA1,floR,qacE,sul1,sul2,tet(A)	None	Clade8	stx2a,stx2c
SRR21451866	aadA1,aph(3'')-Ib,aph(6)-Id,dfrA1,floR,qacE,sul1,sul2,tet(A)	IncFIA,IncFIB	Clade8	stx2a,stx2c
SRR21492022	aadA1,aph(3'')-Ib,aph(6)-Id,dfrA1,floR,qacE,sul1,sul2,tet(A)	IncFIB,IncFIA	Clade8	stx2a
SRR21533284	aadA1,aph(3'')-Ib,aph(6)-Id,dfrA1,floR,qacE,sul1,sul2,tet(A)	IncFIA,IncFIB	Clade8	stx2a,stx2c
SRR21583638	aadA1,aph(3'')-Ib,aph(6)-Id,dfrA1,floR,qacE,sul1,sul2,tet(A)	IncFIA,IncFIB	Clade8	stx2a,stx2c
SRR21607203	aadA1,aph(3'')-Ib,aph(6)-Id,dfrA1,floR,qacE,sul1,sul2,tet(A)	IncFIA,IncFIB	Clade8	stx2a,stx2c
SRR21631495	aadA1,aph(3'')-Ib,aph(6)-Id,dfrA1,floR,qacE,sul1,sul2,tet(A)	IncFIA,IncFIB	Clade8	stx2a,stx2c
SRR21642288	aadA1,aph(3'')-Ib,aph(6)-Id,dfrA1,floR,qacE,sul1,sul2,tet(A)	IncFIA,IncFIB	Clade8	stx2a,stx2c
SRR21642638	aadA1,aph(3'')-Ib,aph(6)-Id,dfrA1,floR,qacE,sul1,sul2,tet(A)	IncFIA,IncFIB	Clade8	stx2a,stx2c
SRR21676865	aadA1,aph(3'')-Ib,aph(6)-Id,dfrA1,floR,qacE,sul1,sul2,tet(A)	IncFIA,IncFIB	Clade8	stx2a,stx2c
SRR21686431	aadA1,aph(3'')-Ib,aph(6)-Id,dfrA1,floR,qacE,sul1,sul2,tet(A)	IncFIB,IncFIA	Clade8	stx2a,stx2c
SRR21710407	aadA1,aph(3'')-Ib,aph(6)-Id,dfrA1,floR,qacE,sul1,sul2,tet(A)	IncFIB	Clade8	stx2a,stx2c
SRR21755509	aadA1,aph(3'')-Ib,aph(6)-Id,dfrA1,floR,qacE,sul1,sul2,tet(A)	IncFIA,IncFIB	Clade8	stx2a,stx2c
SRR21758906	aadA1,aph(3'')-Ib,aph(6)-Id,dfrA1,floR,qacE,sul1,sul2,tet(A)	IncFIB,IncFIA	Clade8	stx2a,stx2c
SRR21758914	aadA1,aph(3'')-Ib,aph(6)-Id,dfrA1,floR,qacE,sul1,sul2,tet(A)	IncFIB	Clade8	stx2a,stx2c
SRR21803849	aadA1,aph(3'')-Ib,aph(6)-Id,dfrA1,floR,qacE,sul1,sul2,tet(A)	IncFIB,IncFIA	Clade8	stx2a,stx2c
SRR21813477	aadA1,aph(3'')-Ib,aph(6)-Id,dfrA1,floR,qacE,sul1,sul2,tet(A)	IncFIA,IncFIB	Clade8	stx2a,stx2c
SRR21834773	aadA1,aph(3'')-Ib,aph(6)-Id,dfrA1,floR,qacE,sul1,sul2,tet(A)	IncFIA,IncFIB	Clade8	stx2a
SRR21862436	aadA1,aph(3'')-Ib,aph(6)-Id,dfrA1,floR,qacE,sul1,sul2,tet(A)	IncFIA,IncI2(delta),IncFIB	Clade8	stx2a,stx2c
SRR21863099	None	IncFIB,IncFIA	Clade8	stx2a,stx2c
SRR22034342	aadA1,aph(3'')-Ib,aph(6)-Id,dfrA1,floR,qacE,sul1,sul2,tet(A)	IncFIA,IncFIB	Clade8	stx2a,stx2c
SRR22112776	aadA1,aph(3'')-Ib,aph(6)-Id,dfrA1,floR,qacE,sul1,sul2,tet(A)	IncFIB	Clade8	stx2a,stx2c
SRR22112780	aadA1,aph(3'')-Ib,aph(6)-Id,dfrA1,floR,qacE,sul1,sul2,tet(A)	None	Clade8	stx2a,stx2c
SRR22180574	aadA1,aph(3'')-Ib,aph(6)-Id,dfrA1,floR,qacE,sul1,sul2,tet(A)	IncFIA,IncFIB	Clade8	stx2a,stx2c
SRR22180578	aadA1,aph(3'')-Ib,aph(6)-Id,dfrA1,floR,qacE,sul1,sul2,tet(A)	IncFIB,IncFIA	Clade8	stx2a,stx2c
SRR22180579	aadA1,aph(3'')-Ib,aph(6)-Id,dfrA1,floR,qacE,sul1,sul2,tet(A)	IncFIA,IncFIB	Clade8	stx2a,stx2c
SRR22223346	aadA1,aph(3'')-Ib,aph(6)-Id,dfrA1,floR,qacE,sul1,sul2,tet(A)	IncFIA,IncFIB	Clade8	stx2a,stx2c
SRR22383482	aadA1,aph(3'')-Ib,aph(6)-Id,dfrA1,floR,qacE,sul1,sul2,tet(A)	IncI2(delta),IncFIA,IncFIB	Clade8	stx2a,stx2c
SRR22383485	aadA1,aph(3'')-Ib,aph(6)-Id,dfrA1,floR,qacE,sul1,sul2,tet(A)	IncFIA,IncFIB	Clade8	stx2a,stx2c
SRR22537421	aadA1,aph(3'')-Ib,aph(6)-Id,dfrA1,floR,qacE,sul1,sul2,tet(A)	IncFIB,IncFIA	Clade8	stx2a,stx2c
SRR22696649	aadA1,aph(3'')-Ib,aph(6)-Id,dfrA1,floR,qacE,sul1,sul2,tet(A)	IncI1-I(gamma),IncFIA,IncFIB,ColE1	Clade8	stx2a
SRR22810426	aadA1,aph(3'')-Ib,aph(6)-Id,dfrA1,floR,qacE,sul1,sul2,tet(A)	IncI1-I(gamma),IncFIB,IncFIA	Clade8	stx2a,stx2c
SRR22926584	aadA1,aph(3'')-Ib,aph(6)-Id,dfrA1,floR,qacE,sul1,sul2,tet(A)	IncFIB,IncFIA	Clade8	stx2c
SRR22956434	aadA1,aph(3'')-Ib,aph(6)-Id,dfrA1,floR,qacE,sul1,sul2,tet(A)	IncFIA,IncFIB	Clade8	stx2a,stx2c
SRR22957476	aadA1,aph(3'')-Ib,aph(6)-Id,dfrA1,floR,qacE,sul1,sul2,tet(A)	IncFIA,IncFIB	Clade8	stx2a
SRR23080353	aadA1,aph(3'')-Ib,aph(6)-Id,dfrA1,floR,qacE,sul1,sul2,tet(A)	IncFIB,IncFIA	Clade8	stx2a,stx2c
SRR23103411	aadA1,aph(3'')-Ib,aph(6)-Id,dfrA1,floR,qacE,sul1,sul2,tet(A)	IncFIA,IncFIB	Clade8	stx2a,stx2c
SRR23168513	aadA1,aph(3'')-Ib,aph(6)-Id,dfrA1,floR,qacE,sul1,sul2,tet(A)	IncFIA,IncFIB	Clade8	stx2a,stx2c
SRR23172787	aadA1,aph(3'')-Ib,aph(6)-Id,dfrA1,floR,qacE,sul1,sul2,tet(A)	IncFIA,IncFIB	Clade8	stx2a,stx2c
SRR23272680	aadA1,aph(3'')-Ib,aph(6)-Id,dfrA1,floR,qacE,sul1,sul2,tet(A)	None	Clade8	stx2a,stx2c
SRR23292929	aadA1,aph(3'')-Ib,aph(6)-Id,dfrA1,floR,qacE,sul1,sul2,tet(A)	None	Clade8	stx2a,stx2c
SRR23426411	None	IncFIA,IncFIB	Clade8	stx2a,stx2c
SRR23446557	aadA1,aph(3'')-Ib,aph(6)-Id,dfrA1,floR,qacE,sul1,sul2,tet(A)	None	Clade8	stx2a,stx2c
SRR23497287	aadA1,aph(3'')-Ib,aph(6)-Id,dfrA1,floR,qacE,sul1,sul2,tet(A)	IncFIB,IncFIA	Clade8	stx2a
SRR23497288	aadA1,aph(3'')-Ib,aph(6)-Id,dfrA1,floR,qacE,sul1,sul2,tet(A)	IncFIA,IncFIB	Clade8	stx2a,stx2c
SRR23590900	aadA1,aph(3'')-Ib,aph(6)-Id,dfrA1,floR,qacE,sul1,sul2,tet(A)	IncB/O/K/Z,IncFIB,IncFIA	Clade8	stx2a,stx2c
SRR24017210	aadA1,aph(3'')-Ib,aph(6)-Id,dfrA1,floR,qacE,sul1,sul2,tet(A)	IncFIB	Clade8	stx2a,stx2c
SRR24046775	aadA1,aph(3'')-Ib,aph(6)-Id,dfrA1,floR,qacE,sul1,sul2,tet(A)	IncFIC(FII),IncFIA,IncFIB	Clade8	stx2a,stx2c
SRR24061580	aadA1,aph(3'')-Ib,aph(6)-Id,dfrA1,floR,qacE,sul1,sul2,tet(A)	IncFIA,IncFIB	Clade8	stx2a
SRR24133806	aadA1,aph(3'')-Ib,aph(6)-Id,dfrA1,floR,qacE,sul1,sul2,tet(A)	IncFIA,IncFIB	Clade8	stx2a,stx2c
SRR24509395	aadA1,aph(3'')-Ib,aph(6)-Id,dfrA1,floR,qacE,sul1,sul2,tet(A)	IncFIA,IncFIB	Clade8	stx2a,stx2c
SRR24601183	aadA1,aph(3'')-Ib,aph(6)-Id,dfrA1,floR,qacE,sul1,sul2,tet(A)	IncFIA,IncFIB	Clade8	stx2a
SRR24740237	aadA1,aph(3'')-Ib,aph(6)-Id,dfrA1,floR,qacE,sul1,sul2,tet(A)	IncFII(pCoo),IncFIA,IncFIB	Clade8	stx2a
SRR24796524	aadA1,aph(3'')-Ib,aph(6)-Id,dfrA1,floR,qacE,sul1,sul2,tet(A)	IncFIB,IncFII(pCoo),IncFIA	Clade8	stx2a
SRR24843746	aadA1,aph(3'')-Ib,aph(6)-Id,dfrA1,floR,qacE,sul1,sul2,tet(A)	IncFIA,IncFIB	Clade8	stx2a,stx2c
SRR24916100	aadA1,aph(3'')-Ib,aph(6)-Id,dfrA1,floR,qacE,sul1,sul2,tet(A)	IncFIB,IncFIA,IncI1-I(gamma)	Clade8	stx2a
SRR5579140	aadA1,aph(3'')-Ib,aph(6)-Id,dfrA1,floR,qacE,sul1,sul2,tet(A)	IncFIA,IncFIB	Clade8	stx2a,stx2c
SRR5588285	aadA1,aph(3'')-Ib,aph(6)-Id,dfrA1,floR,qacE,sul1,sul2,tet(A)	IncFIA,IncFIB	Clade8	stx2a,stx2c
SRR5588461	aadA1,aph(3'')-Ib,aph(6)-Id,dfrA1,floR,qacE,sul1,sul2,tet(A)	IncFIA,IncFIB	Clade8	stx2a,stx2c
SRR5722411	aadA1,aph(3'')-Ib,aph(6)-Id,dfrA1,floR,qacE,sul1,sul2,tet(A)	IncFII(pCoo),IncFIB,IncFIA	Clade8	stx2a,stx2c
SRR5787670	aadA1,aph(3'')-Ib,aph(6)-Id,dfrA1,floR,qacE,sul1,sul2,tet(A)	IncFIA,IncFIB	Clade8	stx2a,stx2c
SRR6114162	aadA1,aph(3'')-Ib,aph(6)-Id,dfrA1,floR,qacE,sul1,sul2,tet(A)	IncFIA,IncFIB	Clade8	stx2a
SRR6128368	aadA1,aph(3'')-Ib,aph(6)-Id,dfrA1,floR,qacE,sul1,sul2,tet(A)	IncFIB,IncFIA	Clade8	stx2a
SRR6128369	aadA1,aph(3'')-Ib,aph(6)-Id,dfrA1,floR,qacE,sul1,sul2,tet(A)	IncFIA,IncI2(delta),IncFIB	Clade8	stx2a
SRR6128370	aadA1,aph(3'')-Ib,aph(6)-Id,dfrA1,floR,qacE,sul1,sul2,tet(A)	IncFIB,IncFIA	Clade8	stx2a
SRR6128371	aadA1,aph(3'')-Ib,aph(6)-Id,dfrA1,floR,qacE,sul1,sul2,tet(A)	IncFIA,IncFIB	Clade8	stx2a
SRR6129357	aadA1,aph(3'')-Ib,aph(6)-Id,dfrA1,floR,qacE,sul1,sul2,tet(A)	IncFIA,IncFIB	Clade8	stx2a
SRR6133556	aadA1,aph(3'')-Ib,aph(6)-Id,dfrA1,floR,qacE,sul1,sul2,tet(A)	IncFIA,IncFIB	Clade8	stx2a
SRR6133562	aadA1,aph(3'')-Ib,aph(6)-Id,dfrA1,floR,qacE,sul1,sul2,tet(A)	IncFIA,IncFIB	Clade8	stx2a
SRR6181318	aadA1,aph(3'')-Ib,aph(6)-Id,dfrA1,floR,qacE,sul1,sul2,tet(A)	IncFIB,IncFIA	Clade8	stx2a
SRR6359226	aadA1,aph(3'')-Ib,aph(6)-Id,dfrA1,floR,qacE,sul1,sul2,tet(A)	IncFIB,IncI1-I(gamma),IncFIA	Clade8	stx2a,stx2c
SRR6371679	aadA1,aph(3'')-Ib,aph(6)-Id,dfrA1,floR,qacE,sul1,sul2,tet(A)	IncI2(delta),IncFIA,IncFIB	Clade8	stx2a,stx2c
SRR6373754	aadA1,aph(3'')-Ib,aph(6)-Id,dfrA1,floR,qacE,sul1,sul2,tet(A)	IncFIA,IncFIB	Clade8	stx2a
SRR6373756	aadA1,aph(3'')-Ib,aph(6)-Id,dfrA1,floR,qacE,sul1,sul2,tet(A)	IncFIA,IncFIB	Clade8	stx2a
SRR6373757	aadA1,aph(3'')-Ib,aph(6)-Id,dfrA1,floR,qacE,sul1,sul2,tet(A)	IncFIA,IncFIB	Clade8	stx2a
SRR6439952	aadA1,aph(3'')-Ib,aph(6)-Id,dfrA1,floR,qacE,sul1,sul2,tet(A)	IncFIA,IncFIB	Clade8	stx2a,stx2c
SRR6439955	aadA1,aph(3'')-Ib,aph(6)-Id,dfrA1,floR,qacE,sul1,sul2,tet(A)	IncFIB,IncFIA	Clade8	stx2a,stx2c
SRR6439968	aadA1,aph(3'')-Ib,aph(6)-Id,dfrA1,floR,qacE,sul1,sul2,tet(A)	IncFIB,IncFIA	Clade8	stx2a,stx2c
SRR6445114	aadA1,aph(3'')-Ib,aph(6)-Id,dfrA1,floR,qacE,sul1,sul2,tet(A)	IncFIB,IncFIA	Clade8	stx2a,stx2c
SRR6456803	aadA1,aph(3'')-Ib,aph(6)-Id,dfrA1,floR,qacE,sul1,sul2,tet(A)	IncFIA,IncFIB	Clade8	stx2a,stx2c
SRR6484673	aadA1,aph(3'')-Ib,aph(6)-Id,dfrA1,floR,qacE,sul1,sul2,tet(A)	IncFIA,IncFIB	Clade8	stx2c
SRR6484758	aadA1,aph(3'')-Ib,aph(6)-Id,dfrA1,floR,qacE,sul1,sul2,tet(A)	IncFIA,IncFIB	Clade8	stx2a,stx2c
SRR6491054	aadA1,aph(3'')-Ib,aph(6)-Id,dfrA1,floR,qacE,sul1,sul2,tet(A)	IncFIB,IncFIA	Clade8	stx2c
SRR6743545	aadA1,aph(3'')-Ib,aph(6)-Id,dfrA1,floR,qacE,sul1,sul2,tet(A)	IncFIA,IncFIB	Clade8	stx2a,stx2c
SRR6766901	aadA1,aph(3'')-Ib,aph(6)-Id,dfrA1,floR,qacE,sul1,sul2,tet(A)	IncFIA,IncFIB	Clade8	stx2a,stx2c
SRR6875519	aadA1,aph(3'')-Ib,aph(6)-Id,dfrA1,floR,qacE,sul1,sul2,tet(A)	IncFIB,IncFIA	Clade8	stx2a
SRR7010910	aadA1,aph(3'')-Ib,aph(6)-Id,dfrA1,floR,qacE,sul1,sul2,tet(A)	IncFIB,IncFIA	Clade8	stx2a,stx2c
SRR7012912	aadA1,aph(3'')-Ib,aph(6)-Id,dfrA1,floR,qacE,sul1,sul2,tet(A)	IncFIB,IncFIA	Clade8	stx2a,stx2c
SRR7012957	aadA1,aph(3'')-Ib,aph(6)-Id,dfrA1,floR,qacE,sul1,sul2,tet(A)	IncFIB,IncFIA	Clade8	stx2a,stx2c
SRR7048454	aadA1,aph(3'')-Ib,aph(6)-Id,dfrA1,floR,qacE,sul1,sul2,tet(A)	IncFIA,IncFIB	Clade8	stx2a,stx2c
SRR7048463	aadA1,aph(3'')-Ib,aph(6)-Id,dfrA1,floR,qacE,sul1,sul2,tet(A)	IncFIB,IncFIA	Clade8	stx2a,stx2c
SRR7048466	aadA1,aph(3'')-Ib,aph(6)-Id,dfrA1,floR,qacE,sul1,sul2,tet(A)	IncFIA,IncFIB	Clade8	stx2a,stx2c
SRR7048471	aadA1,aph(3'')-Ib,aph(6)-Id,dfrA1,floR,qacE,sul1,sul2,tet(A)	IncFIA,IncFIB	Clade8	stx2a,stx2c
SRR7048479	aadA1,aph(3'')-Ib,aph(6)-Id,dfrA1,floR,qacE,sul1,sul2,tet(A)	IncFIA,IncFIB	Clade8	stx2a,stx2c
SRR7048481	aadA1,aph(3'')-Ib,aph(6)-Id,dfrA1,floR,qacE,sul1,sul2,tet(A)	IncFIB,IncFIA	Clade8	stx2a
SRR7048511	aadA1,aph(3'')-Ib,aph(6)-Id,dfrA1,floR,qacE,sul1,sul2,tet(A)	IncFIB,IncFIA	Clade8	stx2a
SRR7048517	aadA1,aph(3'')-Ib,aph(6)-Id,dfrA1,floR,qacE,sul1,sul2,tet(A)	IncFIB,IncFIA	Clade8	stx2a
SRR7050017	aadA1,aph(3'')-Ib,aph(6)-Id,dfrA1,floR,qacE,sul1,sul2,tet(A)	IncFIA,IncFIB	Clade8	stx2a,stx2c
SRR7050023	aadA1,aph(3'')-Ib,aph(6)-Id,dfrA1,floR,qacE,sul1,sul2,tet(A)	IncFIB,IncFIA	Clade8	stx2a,stx2c
SRR7050032	aadA1,aph(3'')-Ib,aph(6)-Id,dfrA1,floR,qacE,sul1,sul2,tet(A)	IncFIB,IncFIA	Clade8	stx2a
SRR7050033	aadA1,aph(3'')-Ib,aph(6)-Id,dfrA1,floR,qacE,sul1,sul2,tet(A)	IncFIA,IncFIB	Clade8	stx2a
SRR7050037	aadA1,aph(3'')-Ib,aph(6)-Id,dfrA1,floR,qacE,sul1,sul2,tet(A)	IncFIA,IncFIB	Clade8	stx2a,stx2c
SRR7050045	aadA1,aph(3'')-Ib,aph(6)-Id,dfrA1,floR,qacE,sul1,sul2,tet(A)	IncFIB,IncFIA	Clade8	stx2a,stx2c
SRR7050057	aadA1,aph(3'')-Ib,aph(6)-Id,dfrA1,floR,qacE,sul1,sul2,tet(A)	IncFIB,IncFIA	Clade8	stx2a
SRR7050060	aadA1,aph(3'')-Ib,aph(6)-Id,dfrA1,floR,qacE,sul1,sul2,tet(A)	IncFIA,IncFIB	Clade8	stx2a
SRR7050062	aadA1,aph(3'')-Ib,aph(6)-Id,dfrA1,floR,qacE,sul1,sul2,tet(A)	IncFIB,IncFIA	Clade8	stx2a
SRR7050067	aadA1,aph(3'')-Ib,aph(6)-Id,dfrA1,floR,qacE,sul1,sul2,tet(A)	IncFIA,IncFIB	Clade8	stx2a
SRR7050068	aadA1,aph(3'')-Ib,aph(6)-Id,dfrA1,floR,qacE,sul1,sul2,tet(A)	IncFIB,IncFIA	Clade8	stx2a
SRR7050070	aadA1,aph(3'')-Ib,aph(6)-Id,dfrA1,floR,qacE,sul1,sul2,tet(A)	IncFIB,IncFIA	Clade8	stx2a,stx2c
SRR7050079	aadA1,aph(3'')-Ib,aph(6)-Id,dfrA1,floR,qacE,sul1,sul2,tet(A)	IncFIA,IncFIB	Clade8	stx2a,stx2c
SRR7050662	aadA1,aph(3'')-Ib,aph(6)-Id,dfrA1,floR,qacE,sul1,sul2,tet(A)	IncFIA,IncFIB	Clade8	stx2a
SRR7058050	aadA1,aph(3'')-Ib,aph(6)-Id,dfrA1,floR,qacE,sul1,sul2,tet(A)	IncB/O/K/Z,IncFII(pCoo),IncFIA,IncFIB	Clade8	stx2c
SRR7072998	aadA1,aph(3'')-Ib,aph(6)-Id,dfrA1,floR,qacE,sul1,sul2,tet(A)	IncFII(pCoo),IncFIA,IncFIB	Clade8	stx2a,stx2c
SRR7072999	aadA1,aph(3'')-Ib,aph(6)-Id,dfrA1,floR,qacE,sul1,sul2,tet(A)	IncFII(pCoo),IncFIA,IncFIB	Clade8	stx2a,stx2c
SRR7073006	aadA1,aph(3'')-Ib,aph(6)-Id,dfrA1,floR,qacE,sul1,sul2,tet(A)	IncI1-I(gamma),IncFIA,IncFIB	Clade8	stx2a,stx2c
SRR7073009	aadA1,aph(3'')-Ib,aph(6)-Id,dfrA1,floR,qacE,sul1,sul2,tet(A)	IncFII(pCoo),IncFIA,IncFIB	Clade8	stx2a,stx2c
SRR7073010	aadA1,aph(3'')-Ib,aph(6)-Id,dfrA1,floR,qacE,sul1,sul2,tet(A)	IncFIA,IncFIB	Clade8	stx2a,stx2c
SRR7073014	aadA1,aph(3'')-Ib,aph(6)-Id,dfrA1,floR,qacE,sul1,sul2,tet(A)	IncFIB,IncFIA	Clade8	stx2a
SRR7073015	aadA1,aph(3'')-Ib,aph(6)-Id,dfrA1,floR,qacE,sul1,sul2,tet(A)	IncFIA,IncFIB	Clade8	stx2a,stx2c
SRR7073016	aadA1,aph(3'')-Ib,aph(6)-Id,dfrA1,floR,qacE,sul1,sul2,tet(A)	IncFII(pCoo),IncFIA,IncFIB	Clade8	stx2a,stx2c
SRR7073031	aadA1,aph(3'')-Ib,aph(6)-Id,dfrA1,floR,qacE,sul1,sul2,tet(A)	IncFIA,IncFIB	Clade8	stx2a,stx2c
SRR7073047	aadA1,aph(3'')-Ib,aph(6)-Id,dfrA1,floR,qacE,sul1,sul2,tet(A)	IncFIA,IncFIB	Clade8	stx2a,stx2c
SRR7073053	aadA1,aph(3'')-Ib,aph(6)-Id,dfrA1,floR,qacE,sul1,sul2,tet(A)	IncFIB,IncFIA	Clade8	stx2a,stx2c
SRR7073055	aadA1,aph(3'')-Ib,aph(6)-Id,dfrA1,floR,qacE,sul1,sul2,tet(A)	IncFIA,IncFIB	Clade8	stx2a,stx2c
SRR7073056	aadA1,aph(3'')-Ib,aph(6)-Id,dfrA1,floR,qacE,sul1,sul2,tet(A)	IncFIA,IncFIB	Clade8	stx2a,stx2c
SRR7073057	aadA1,aph(3'')-Ib,aph(6)-Id,dfrA1,floR,qacE,sul1,sul2,tet(A)	IncFIB,IncFIA	Clade8	stx2a
SRR7073098	aadA1,aph(3'')-Ib,aph(6)-Id,dfrA1,floR,qacE,sul1,sul2,tet(A)	IncFIB,IncFIA	Clade8	stx2a,stx2c
SRR7073100	aadA1,aph(3'')-Ib,aph(6)-Id,dfrA1,floR,qacE,sul1,sul2,tet(A)	IncFIA,IncFIB	Clade8	stx2a
SRR7073101	aadA1,aph(3'')-Ib,aph(6)-Id,dfrA1,floR,qacE,sul1,sul2,tet(A)	IncFIA,IncFIB	Clade8	stx2a
SRR7073103	aadA1,aph(3'')-Ib,aph(6)-Id,dfrA1,floR,qacE,sul1,sul2,tet(A)	IncFIB,IncFIA	Clade8	stx2a,stx2c
SRR7073104	aadA1,aph(3'')-Ib,aph(6)-Id,dfrA1,floR,qacE,sul1,sul2,tet(A)	IncFIA,IncFIB	Clade8	stx2a
SRR7073105	aadA1,aph(3'')-Ib,aph(6)-Id,dfrA1,floR,qacE,sul1,sul2,tet(A)	IncFIA,IncFIB	Clade8	stx2a,stx2c
SRR7073108	aadA1,aph(3'')-Ib,aph(6)-Id,dfrA1,floR,qacE,sul1,sul2,tet(A)	IncFIA,IncFIB	Clade8	stx2a,stx2c
SRR7073111	aadA1,aph(3'')-Ib,aph(6)-Id,dfrA1,floR,qacE,sul1,sul2,tet(A)	IncFIB,IncFIA	Clade8	stx2a,stx2c
SRR7073180	aadA1,aph(3'')-Ib,aph(6)-Id,dfrA1,floR,qacE,sul1,sul2,tet(A)	IncFIA,IncFIB	Clade8	stx2a,stx2c
SRR7073181	aadA1,aph(3'')-Ib,aph(6)-Id,dfrA1,floR,qacE,sul1,sul2,tet(A)	IncFIA,IncFIB	Clade8	stx2a
SRR7073182	aadA1,aph(3'')-Ib,aph(6)-Id,dfrA1,floR,qacE,sul1,sul2,tet(A)	IncFIB,IncFIA	Clade8	stx2a
SRR7073184	aadA1,aph(3'')-Ib,aph(6)-Id,dfrA1,floR,qacE,sul1,sul2,tet(A)	IncFIA,IncFIB	Clade8	stx2a,stx2c
SRR7073266	aadA1,aph(3'')-Ib,aph(6)-Id,dfrA1,floR,qacE,sul1,sul2,tet(A)	IncFIB,IncFIA	Clade8	stx2a
SRR7074910	aadA1,aph(3'')-Ib,aph(6)-Id,dfrA1,floR,qacE,sul1,sul2,tet(A)	IncFIA,IncFIB	Clade8	stx2a,stx2c
SRR7074911	aadA1,aph(3'')-Ib,aph(6)-Id,dfrA1,floR,qacE,sul1,sul2,tet(A)	IncFIA,IncFIB	Clade8	stx2a,stx2c
SRR7074912	aadA1,aph(3'')-Ib,aph(6)-Id,dfrA1,floR,qacE,sul1,sul2,tet(A)	IncFIA,IncFIB	Clade8	stx2a,stx2c
SRR7074913	aadA1,aph(3'')-Ib,aph(6)-Id,dfrA1,floR,qacE,sul1,sul2,tet(A)	IncFIA,IncFIB	Clade8	stx2a,stx2c
SRR7074914	aadA1,aph(3'')-Ib,aph(6)-Id,dfrA1,floR,qacE,sul1,sul2,tet(A)	IncFIA,IncFIB	Clade8	stx2a,stx2c
SRR7074915	aadA1,aph(3'')-Ib,aph(6)-Id,dfrA1,floR,qacE,sul1,sul2,tet(A)	IncFIA,IncFIB	Clade8	stx2a,stx2c
SRR7074918	aadA1,aph(3'')-Ib,aph(6)-Id,dfrA1,floR,qacE,sul1,sul2,tet(A)	IncFIA,IncFIB	Clade8	stx2a,stx2c
SRR7074924	aadA1,aph(3'')-Ib,aph(6)-Id,dfrA1,floR,qacE,sul1,sul2,tet(A)	IncFIA,IncFIB	Clade8	stx2a,stx2c
SRR7074928	aadA1,aph(3'')-Ib,aph(6)-Id,dfrA1,floR,qacE,sul1,sul2,tet(A)	IncFIA,IncFIB	Clade8	stx2a
SRR7075056	aadA1,aph(3'')-Ib,aph(6)-Id,dfrA1,floR,qacE,sul1,sul2,tet(A)	IncFIA,IncFIB	Clade8	stx2c
SRR7075058	aadA1,aph(3'')-Ib,aph(6)-Id,dfrA1,floR,qacE,sul1,sul2,tet(A)	IncFIA,IncFIB	Clade8	stx2a,stx2c
SRR7075060	aadA1,aph(3'')-Ib,aph(6)-Id,dfrA1,floR,qacE,sul1,sul2,tet(A)	IncFIB,IncFIA	Clade8	stx2a
SRR7075061	aadA1,aph(3'')-Ib,aph(6)-Id,dfrA1,floR,qacE,sul1,sul2,tet(A)	IncFIA,IncFIB	Clade8	stx2a,stx2c
SRR7075065	aadA1,aph(3'')-Ib,aph(6)-Id,dfrA1,floR,qacE,sul1,sul2,tet(A)	IncFIA,IncFIB	Clade8	stx2a
SRR7075068	aadA1,aph(3'')-Ib,aph(6)-Id,dfrA1,floR,qacE,sul1,sul2,tet(A)	IncFIA,IncFIB	Clade8	stx2a,stx2c
SRR7086604	aadA1,aph(3'')-Ib,aph(6)-Id,dfrA1,floR,qacE,sul1,sul2,tet(A)	IncFIA,IncFII(pCoo),IncFIB	Clade8	stx2a,stx2c
SRR7086606	aadA1,aph(3'')-Ib,aph(6)-Id,dfrA1,floR,qacE,sul1,sul2,tet(A)	IncFIB,IncFII(pCoo),IncFIA	Clade8	stx2a,stx2c
SRR7086612	aadA1,aph(3'')-Ib,aph(6)-Id,dfrA1,floR,qacE,sul1,sul2,tet(A)	IncFIB,IncFIA	Clade8	stx2a,stx2c
SRR7086614	aadA1,aph(3'')-Ib,aph(6)-Id,dfrA1,floR,qacE,sul1,sul2,tet(A)	IncFIB,IncFIA	Clade8	stx2a,stx2c
SRR7094026	aadA1,aph(3'')-Ib,aph(6)-Id,dfrA1,floR,qacE,sul1,sul2,tet(A)	IncFIA,IncFIB	Clade8	stx2a,stx2c
SRR7094028	aadA1,aph(3'')-Ib,aph(6)-Id,dfrA1,floR,qacE,sul1,sul2,tet(A)	IncI1-I(gamma),IncFIA	Clade8	stx2a,stx2c
SRR7094051	aadA1,aph(3'')-Ib,aph(6)-Id,dfrA1,floR,qacE,sul1,sul2,tet(A)	IncFIA,IncFIB	Clade8	stx2a,stx2c
SRR7094052	aadA1,aph(3'')-Ib,aph(6)-Id,dfrA1,floR,qacE,sul1,sul2,tet(A)	IncFIB,IncFIA	Clade8	stx2a,stx2c
SRR7094056	aadA1,aph(3'')-Ib,aph(6)-Id,dfrA1,floR,qacE,sul1,sul2,tet(A)	IncFIB,IncFIA	Clade8	stx2a,stx2c
SRR7094060	aadA1,aph(3'')-Ib,aph(6)-Id,dfrA1,floR,qacE,sul1,sul2,tet(A)	IncFIA,IncFII(pCoo),IncFIB,IncI1-I(gamma)	Clade8	stx2a,stx2c
SRR7094061	aadA1,aph(3'')-Ib,aph(6)-Id,dfrA1,floR,qacE,sul1,sul2,tet(A)	IncFII(pCoo),IncFIA,IncFIB	Clade8	stx2a,stx2c
SRR7094137	aadA1,aph(3'')-Ib,aph(6)-Id,dfrA1,floR,qacE,sul1,sul2,tet(A)	IncFIB,IncFIA	Clade8	stx2a,stx2c
SRR7094140	aadA1,aph(3'')-Ib,aph(6)-Id,dfrA1,floR,qacE,sul1,sul2,tet(A)	IncFIB,IncFIA	Clade8	stx2a,stx2c
SRR7094145	aadA1,aph(3'')-Ib,aph(6)-Id,dfrA1,floR,qacE,sul1,sul2,tet(A)	IncFIB,IncFIA	Clade8	stx2a,stx2c
SRR7094157	aadA1,aph(3'')-Ib,aph(6)-Id,dfrA1,floR,qacE,sul1,sul2,tet(A)	IncFIA,IncFIB	Clade8	stx2a,stx2c
SRR7094158	aadA1,aph(3'')-Ib,aph(6)-Id,dfrA1,floR,qacE,sul1,sul2,tet(A)	IncFIA,IncFIB	Clade8	stx2a,stx2c
SRR7107008	aadA1,aph(3'')-Ib,aph(6)-Id,dfrA1,floR,qacE,sul1,sul2,tet(A)	IncFIB,IncFIA	Clade8	stx2a,stx2c
SRR7107009	aadA1,aph(3'')-Ib,aph(6)-Id,dfrA1,floR,qacE,sul1,sul2,tet(A)	IncFIB,IncFIA	Clade8	stx2a,stx2c
SRR7107010	aadA1,aph(3'')-Ib,aph(6)-Id,dfrA1,floR,qacE,sul1,sul2,tet(A)	IncFIA,IncFIB	Clade8	stx2a,stx2c
SRR7107021	aadA1,aph(3'')-Ib,aph(6)-Id,dfrA1,floR,qacE,sul1,sul2,tet(A)	IncFIB,IncFIA	Clade8	stx2a,stx2c
SRR7107022	aadA1,aph(3'')-Ib,aph(6)-Id,dfrA1,floR,qacE,sul1,sul2,tet(A)	IncFIA,IncFIB	Clade8	stx2a,stx2c
SRR7107026	aadA1,aph(3'')-Ib,aph(6)-Id,dfrA1,floR,qacE,sul1,sul2,tet(A)	IncFIA,IncFIB	Clade8	stx2a,stx2c
SRR7119587	aadA1,aph(3'')-Ib,aph(6)-Id,dfrA1,floR,qacE,sul1,sul2,tet(A)	IncFIA,IncFIB	Clade8	stx2a,stx2c
SRR7119588	aadA1,aph(3'')-Ib,aph(6)-Id,dfrA1,floR,qacE,sul1,sul2,tet(A)	IncFIA,IncFIB	Clade8	stx2a,stx2c
SRR7119592	aadA1,aph(3'')-Ib,aph(6)-Id,dfrA1,floR,qacE,sul1,sul2,tet(A)	IncFIA,IncFIB	Clade8	stx2a,stx2c
SRR7119594	aadA1,aph(3'')-Ib,aph(6)-Id,dfrA1,floR,qacE,sul1,sul2,tet(A)	IncFIA,IncFIB	Clade8	stx2a,stx2c
SRR7119597	aadA1,aph(3'')-Ib,aph(6)-Id,dfrA1,floR,qacE,sul1,sul2,tet(A)	IncFIA,IncFIB	Clade8	stx2a,stx2c
SRR7119777	aadA1,aph(3'')-Ib,aph(6)-Id,dfrA1,floR,qacE,sul1,sul2,tet(A)	None	Clade8	stx2a,stx2c
SRR7126289	aadA1,aph(3'')-Ib,aph(6)-Id,dfrA1,floR,qacE,sul1,sul2,tet(A)	IncFIA,IncFIB	Clade8	stx2a,stx2c
SRR7133065	aadA1,aph(3'')-Ib,aph(6)-Id,dfrA1,floR,qacE,sul1,sul2,tet(A)	IncFIB,IncFIA	Clade8	stx2a,stx2c
SRR7133076	aadA1,aph(3'')-Ib,aph(6)-Id,dfrA1,floR,qacE,sul1,sul2,tet(A)	IncFIA,IncFIB	Clade8	stx2a,stx2c
SRR7133077	aadA1,aph(3'')-Ib,aph(6)-Id,dfrA1,floR,qacE,sul1,sul2,tet(A)	IncFIB,IncFIA	Clade8	stx2a,stx2c
SRR7133081	aadA1,aph(3'')-Ib,aph(6)-Id,dfrA1,floR,qacE,sul1,sul2,tet(A)	IncI1-I(gamma),IncFIB,IncFIA	Clade8	stx2a,stx2c
SRR7133082	aadA1,aph(3'')-Ib,aph(6)-Id,dfrA1,floR,qacE,sul1,sul2,tet(A)	IncFIB,IncFIA	Clade8	stx2a,stx2c
SRR7133083	aadA1,aph(3'')-Ib,aph(6)-Id,dfrA1,floR,qacE,sul1,sul2,tet(A)	IncFIA,IncFIB	Clade8	stx2c
SRR7133084	aadA1,aph(3'')-Ib,aph(6)-Id,dfrA1,floR,qacE,sul1,sul2,tet(A)	IncFIA,IncFIB	Clade8	stx2a
SRR7133085	aadA1,aph(3'')-Ib,aph(6)-Id,dfrA1,floR,qacE,sul1,sul2,tet(A)	IncFIB,IncFIA	Clade8	stx2a,stx2c
SRR7133086	aadA1,aph(3'')-Ib,aph(6)-Id,dfrA1,floR,qacE,sul1,sul2,tet(A)	IncFIA,IncFIB	Clade8	stx2a
SRR7133088	aadA1,aph(3'')-Ib,aph(6)-Id,blaCTX-M-27,dfrA1,floR,qacE,sul1,sul2,tet(A)	IncFIB,IncFII,IncFIA	Clade8	stx2a,stx2c
SRR7133455	aadA1,aph(3'')-Ib,aph(6)-Id,dfrA1,floR,qacE,sul1,sul2,tet(A)	IncFII(pCoo),IncFIA,IncFIB	Clade8	stx2a
SRR7133463	aadA1,aph(3'')-Ib,aph(6)-Id,dfrA1,floR,qacE,sul1,sul2,tet(A)	IncFIB,IncFIA	Clade8	stx2a
SRR7133481	aadA1,aph(3'')-Ib,aph(6)-Id,dfrA1,floR,qacE,sul1,sul2,tet(A)	IncFIB,IncFIA	Clade8	stx2a,stx2c
SRR7133485	aadA1,aph(3'')-Ib,aph(6)-Id,dfrA1,floR,qacE,sul1,sul2,tet(A)	None	Clade8	stx2a,stx2c
SRR7145600	aadA1,aph(3'')-Ib,aph(6)-Id,dfrA1,floR,qacE,sul1,sul2,tet(A)	IncFIB,IncFIA	Clade8	stx2a,stx2c
SRR7145602	aadA1,aph(3'')-Ib,aph(6)-Id,dfrA1,floR,qacE,sul1,sul2,tet(A)	IncFIA,IncFIB	Clade8	stx2a,stx2c
SRR7145603	aadA1,aph(3'')-Ib,aph(6)-Id,dfrA1,floR,qacE,sul1,sul2,tet(A)	IncFIA,IncFIB	Clade8	stx2a,stx2c
SRR7145604	aadA1,aph(3'')-Ib,aph(6)-Id,dfrA1,floR,qacE,sul1,sul2,tet(A)	IncFIB,IncFIA	Clade8	stx2a,stx2c
SRR7145607	aadA1,aph(3'')-Ib,aph(6)-Id,dfrA1,floR,qacE,sul1,sul2,tet(A)	IncFIA,IncFIB	Clade8	stx2a,stx2c
SRR7145612	aadA1,aph(3'')-Ib,aph(6)-Id,dfrA1,floR,qacE,sul1,sul2,tet(A)	IncFIB,IncFIA	Clade8	stx2a,stx2c
SRR7145632	aadA1,aph(3'')-Ib,aph(6)-Id,dfrA1,floR,qacE,sul1,sul2,tet(A)	IncFIA,IncFIB	Clade8	stx2a
SRR7145635	aadA1,aph(3'')-Ib,aph(6)-Id,dfrA1,floR,qacE,sul1,sul2,tet(A)	IncFIA,IncFIB	Clade8	stx2a,stx2c
SRR7145660	aadA1,aph(3'')-Ib,aph(6)-Id,dfrA1,floR,qacE,sul1,sul2,tet(A)	IncFIB,IncFIA	Clade8	stx2a,stx2c
SRR7145688	aadA1,aph(3'')-Ib,aph(6)-Id,dfrA1,floR,qacE,sul1,sul2,tet(A)	IncFIA,IncFIB	Clade8	stx2a,stx2c
SRR7152974	aadA1,aph(3'')-Ib,aph(6)-Id,dfrA1,floR,qacE,sul1,sul2,tet(A)	IncFIA,IncFIB	Clade8	stx2a,stx2c
SRR7152993	aadA1,aph(3'')-Ib,aph(6)-Id,blaCTX-M-27,dfrA1,floR,qacE,sul1,sul2,tet(A)	IncFII,IncFIA,IncFIB	Clade8	stx2a,stx2c
SRR7155501	aadA1,aph(3'')-Ib,aph(6)-Id,dfrA1,floR,qacE,sul1,sul2,tet(A)	IncFIA,IncFIB	Clade8	stx2a,stx2c
SRR7155502	aadA1,aph(3'')-Ib,aph(6)-Id,dfrA1,floR,qacE,sul1,sul2,tet(A)	IncFIA,IncFIB	Clade8	stx2a,stx2c
SRR7155517	aadA1,aph(3'')-Ib,aph(6)-Id,dfrA1,floR,qacE,sul1,sul2,tet(A)	IncFIA,IncFIB	Clade8	stx2a,stx2c
SRR7155518	aadA1,aph(3'')-Ib,aph(6)-Id,dfrA1,floR,qacE,sul1,sul2,tet(A)	IncFIA,IncFIB	Clade8	stx2a,stx2c
SRR7155547	aadA1,aph(3'')-Ib,aph(6)-Id,dfrA1,floR,qacE,sul1,sul2,tet(A)	IncFIA,IncFIB	Clade8	stx2a,stx2c
SRR7155574	aadA1,aph(3'')-Ib,aph(6)-Id,dfrA1,floR,qacE,sul1,sul2,tet(A)	IncFIA,IncFIB	Clade8	stx2a
SRR7166279	aadA1,aph(3'')-Ib,aph(6)-Id,blaCTX-M-27,dfrA1,floR,qacE,sul1,sul2,tet(A)	IncFIA,IncFIB,IncFII	Clade8	stx2a,stx2c
SRR7166288	aadA1,aph(3'')-Ib,aph(6)-Id,dfrA1,floR,qacE,sul1,sul2,tet(A)	IncFIB,IncFIA	Clade8	stx2a,stx2c
SRR7166289	aadA1,aph(3'')-Ib,aph(6)-Id,dfrA1,floR,qacE,sul1,sul2,tet(A)	IncFIB,IncFIA	Clade8	stx2a,stx2c
SRR7166292	aadA1,aph(3'')-Ib,aph(6)-Id,dfrA1,floR,qacE,sul1,sul2,tet(A)	IncFIB,IncFIA	Clade8	stx2a,stx2c
SRR7166294	aadA1,aph(3'')-Ib,aph(6)-Id,dfrA1,floR,qacE,sul1,sul2,tet(A)	IncI2(delta),IncFIB,IncFIA	Clade8	stx2a,stx2c
SRR7166300	aadA1,aph(3'')-Ib,aph(6)-Id,dfrA1,floR,qacE,sul1,sul2,tet(A)	IncFIA,IncFIB	Clade8	stx2a,stx2c
SRR7166304	aadA1,aph(3'')-Ib,aph(6)-Id,dfrA1,floR,qacE,sul1,sul2,tet(A)	IncFIA,IncFIB	Clade8	stx2a
SRR7178106	aadA1,aph(3'')-Ib,aph(6)-Id,dfrA1,floR,qacE,sul1,sul2,tet(A)	IncFIB,IncFIA	Clade8	stx2a,stx2c
SRR7178109	aadA1,aph(3'')-Ib,aph(6)-Id,dfrA1,floR,qacE,sul1,sul2,tet(A)	IncFIB,IncFIA	Clade8	stx2a,stx2c
SRR7178110	aadA1,aph(3'')-Ib,aph(6)-Id,dfrA1,floR,qacE,sul1,sul2,tet(A)	IncFIA,IncFIB	Clade8	stx2a,stx2c
SRR7178111	aadA1,aph(3'')-Ib,aph(6)-Id,dfrA1,floR,qacE,sul1,sul2,tet(A)	IncFIA,IncFIB	Clade8	stx2a,stx2c
SRR7178113	aadA1,aph(3'')-Ib,aph(6)-Id,dfrA1,floR,qacE,sul1,sul2,tet(A)	IncFIB,IncFIA	Clade8	stx2a,stx2c
SRR7178138	aadA1,aph(3'')-Ib,aph(6)-Id,dfrA1,floR,qacE,sul1,sul2,tet(A)	IncFIA,IncFIB	Clade8	stx2a,stx2c
SRR7178139	aadA1,aph(3'')-Ib,aph(6)-Id,dfrA1,floR,qacE,sul1,sul2,tet(A)	IncFIA,IncFIB	Clade8	stx2a,stx2c
SRR7178140	aadA1,aph(3'')-Ib,aph(6)-Id,dfrA1,floR,qacE,sul1,sul2,tet(A)	IncFIA,IncFIB	Clade8	stx2a,stx2c
SRR7178141	aadA1,aph(3'')-Ib,aph(6)-Id,dfrA1,floR,qacE,sul1,sul2,tet(A)	IncFIA,IncFIB	Clade8	stx2a,stx2c
SRR7178142	aadA1,aph(3'')-Ib,aph(6)-Id,dfrA1,floR,qacE,sul1,sul2,tet(A)	IncFIA,IncFIB	Clade8	stx2a,stx2c
SRR7178150	aadA1,aph(3'')-Ib,aph(6)-Id,dfrA1,floR,qacE,sul1,sul2,tet(A)	IncFIA,IncFIB	Clade8	stx2a,stx2c
SRR7178156	aadA1,aph(3'')-Ib,aph(6)-Id,dfrA1,floR,qacE,sul1,sul2,tet(A)	IncFIB,IncFIA	Clade8	stx2a
SRR7178157	aadA1,aph(3'')-Ib,aph(6)-Id,dfrA1,floR,qacE,sul1,sul2,tet(A)	IncFIA,IncFIB	Clade8	stx2a,stx2c
SRR7178158	aadA1,aph(3'')-Ib,aph(6)-Id,dfrA1,floR,qacE,sul1,sul2,tet(A)	IncFIA,IncFIB	Clade8	stx2a,stx2c
SRR7178164	aadA1,aph(3'')-Ib,aph(6)-Id,dfrA1,floR,qacE,sul1,sul2,tet(A)	IncFIA,IncFIB	Clade8	stx2a,stx2c
SRR7178174	aadA1,aph(3'')-Ib,aph(6)-Id,dfrA1,floR,qacE,sul1,sul2,tet(A)	IncFIA,IncFIB	Clade8	stx2a
SRR7178179	aadA1,aph(3'')-Ib,aph(6)-Id,dfrA1,floR,qacE,sul1,sul2,tet(A)	IncFIA,IncFIB	Clade8	stx2a
SRR7178186	aadA1,aph(3'')-Ib,aph(6)-Id,dfrA1,floR,qacE,sul1,sul2,tet(A)	IncFIB,IncB/O/K/Z,IncFIA	Clade8	stx2a,stx2c
SRR7178197	aadA1,aph(3'')-Ib,aph(6)-Id,dfrA1,floR,qacE,sul1,sul2,tet(A)	IncFIA,IncFIB	Clade8	stx2a,stx2c
SRR7178209	aadA1,aph(3'')-Ib,aph(6)-Id,dfrA1,floR,qacE,sul1,sul2,tet(A)	IncFIB,IncFIA	Clade8	stx2a,stx2c
SRR7178211	aadA1,aph(3'')-Ib,aph(6)-Id,dfrA1,floR,qacE,sul1,sul2,tet(A)	IncFIA,IncFIB	Clade8	stx2a
SRR7178215	aadA1,aph(3'')-Ib,aph(6)-Id,dfrA1,floR,qacE,sul1,sul2,tet(A)	IncFIA,IncFIB	Clade8	stx2a,stx2c
SRR7178218	aadA1,aph(3'')-Ib,aph(6)-Id,dfrA1,floR,qacE,sul1,sul2,tet(A)	IncFIB,IncFIA	Clade8	stx2a
SRR7178231	aadA1,aph(3'')-Ib,aph(6)-Id,dfrA1,floR,qacE,sul1,sul2,tet(A)	IncFIB,IncFIA	Clade8	stx2a
SRR7178235	aadA1,aph(3'')-Ib,aph(6)-Id,dfrA1,floR,qacE,sul1,sul2,tet(A)	IncFIB,IncFIA	Clade8	stx2a
SRR7178237	aadA1,aph(3'')-Ib,aph(6)-Id,dfrA1,floR,qacE,sul1,sul2,tet(A)	IncFIA,IncFIB	Clade8	stx2c
SRR7178245	aadA1,aph(3'')-Ib,aph(6)-Id,dfrA1,floR,qacE,sul1,sul2,tet(A)	IncFIB,IncFIA	Clade8	stx2c
SRR7179838	aadA1,aph(3'')-Ib,aph(6)-Id,dfrA1,floR,qacE,sul1,sul2,tet(A)	IncFIB,IncFIA	Clade8	stx2a
SRR7179846	aadA1,aph(3'')-Ib,aph(6)-Id,dfrA1,floR,qacE,sul1,sul2,tet(A)	IncFIA,IncFIB	Clade8	stx2a
SRR7188627	aadA1,aph(3'')-Ib,aph(6)-Id,dfrA1,floR,qacE,sul1,sul2,tet(A)	IncFII(pCoo),IncFIB,IncFIA	Clade8	stx2a,stx2c
SRR7188634	aadA1,aph(3'')-Ib,aph(6)-Id,dfrA1,floR,qacE,sul1,sul2,tet(A)	IncFIB,IncFIA	Clade8	stx2a,stx2c
SRR7191440	aadA1,aph(3'')-Ib,aph(6)-Id,dfrA1,floR,qacE,sul1,sul2,tet(A)	IncFIB	Clade8	stx2a,stx2c
SRR7191444	aadA1,aph(3'')-Ib,aph(6)-Id,dfrA1,floR,qacE,sul1,sul2,tet(A)	IncFIA,IncFIB	Clade8	stx2a,stx2c
SRR7191452	aadA1,aph(3'')-Ib,aph(6)-Id,dfrA1,floR,qacE,sul1,sul2,tet(A)	IncFIA,IncFIB	Clade8	stx2a,stx2c
SRR7195060	aadA1,aph(3'')-Ib,aph(6)-Id,dfrA1,floR,qacE,sul1,sul2,tet(A)	IncFIA,IncFIB,IncI1-I(gamma)	Clade8	stx2a,stx2c
SRR7219473	aadA1,aph(3'')-Ib,aph(6)-Id,dfrA1,floR,qacE,sul1,sul2,tet(A)	IncFIA,IncFIB	Clade8	stx2a,stx2c
SRR7219480	aadA1,aph(3'')-Ib,aph(6)-Id,blaCTX-M-27,dfrA1,floR,qacE,sul1,sul2,tet(A)	IncFII,IncFIA,IncFIB	Clade8	stx2a,stx2c
SRR7233626	aadA1,aph(3'')-Ib,aph(6)-Id,dfrA1,floR,qacE,sul1,sul2,tet(A)	IncFIA,IncFIB,IncI2(delta)	Clade8	stx2a,stx2c
SRR7233629	aadA1,aph(3'')-Ib,aph(6)-Id,dfrA1,floR,qacE,sul1,sul2,tet(A)	IncI1-I(gamma),IncFIA,IncFIB	Clade8	stx2a,stx2c
SRR7244098	aadA1,aph(3'')-Ib,aph(6)-Id,dfrA1,floR,qacE,sul1,sul2,tet(A)	IncFIA,IncFIB	Clade8	stx2a
SRR7244102	aadA1,aph(3'')-Ib,aph(6)-Id,dfrA1,floR,qacE,sul1,sul2,tet(A)	IncFIB,IncFIA	Clade8	stx2a
SRR7244111	aadA1,aph(3'')-Ib,aph(6)-Id,dfrA1,floR,qacE,sul1,sul2,tet(A)	IncFIB,IncFIA	Clade8	stx2a,stx2c
SRR7244130	aadA1,aph(3'')-Ib,aph(6)-Id,dfrA1,floR,qacE,sul1,sul2,tet(A)	IncFIA,IncFIB	Clade8	stx2a,stx2c
SRR7244135	aadA1,aph(3'')-Ib,aph(6)-Id,dfrA1,floR,qacE,sul1,sul2,tet(A)	IncFIA,IncFIB	Clade8	stx2a
SRR7248750	aadA1,aph(3'')-Ib,aph(6)-Id,dfrA1,floR,qacE,sul1,sul2,tet(A)	IncFIB,IncFIA	Clade8	stx2a,stx2c
SRR7248756	aadA1,aph(3'')-Ib,aph(6)-Id,dfrA1,floR,qacE,sul1,sul2,tet(A)	IncFIA,IncFIB	Clade8	stx2a,stx2c
SRR7248763	aadA1,aph(3'')-Ib,aph(6)-Id,dfrA1,floR,qacE,sul1,sul2,tet(A)	IncFII(pCoo),IncFIA,IncFIB	Clade8	stx2a,stx2c
SRR7271396	aadA1,aph(3'')-Ib,aph(6)-Id,dfrA1,floR,qacE,sul1,sul2,tet(A)	IncFIB,IncFIA	Clade8	stx2a,stx2c
SRR7271400	aadA1,aph(3'')-Ib,aph(6)-Id,dfrA1,floR,qacE,sul1,sul2,tet(A)	IncFIB,IncFIA	Clade8	stx2a,stx2c
SRR7271436	aadA1,aph(3'')-Ib,aph(6)-Id,dfrA1,floR,qacE,sul1,sul2,tet(A)	IncFII(pCoo)	Clade8	stx2a,stx2c
SRR7280409	aadA1,aph(3'')-Ib,aph(6)-Id,dfrA1,floR,qacE,sul1,sul2,tet(A)	IncFIA,IncFIB	Clade8	stx2a,stx2c
SRR7403792	aadA1,aph(3'')-Ib,aph(6)-Id,dfrA1,floR,qacE,sul1,sul2,tet(A)	IncFIB,IncFIA	Clade8	stx2a,stx2c
SRR7413720	aadA1,aph(3'')-Ib,aph(6)-Id,dfrA1,floR,qacE,sul1,sul2,tet(A)	IncFIA,IncFIB	Clade8	stx2a,stx2c
SRR7414417	aadA1,aph(3'')-Ib,aph(6)-Id,dfrA1,floR,qacE,sul1,sul2,tet(A)	IncFIB,IncFIA	Clade8	stx2a,stx2c
SRR7414450	aadA1,aph(3'')-Ib,aph(6)-Id,dfrA1,floR,qacE,sul1,sul2,tet(A)	IncFIA,IncFIB	Clade8	stx2a,stx2c
SRR7414491	aadA1,aph(3'')-Ib,aph(6)-Id,dfrA1,floR,qacE,sul1,sul2,tet(A)	IncFIB,IncFIA	Clade8	stx2a,stx2c
SRR7431550	aadA1,aph(3'')-Ib,aph(6)-Id,dfrA1,floR,qacE,sul1,sul2,tet(A)	IncFIB,IncFIA	Clade8	stx2a
SRR7431551	aadA1,aph(3'')-Ib,aph(6)-Id,dfrA1,floR,qacE,sul1,sul2,tet(A)	IncFIA,IncFIB	Clade8	stx2c
SRR7431552	aadA1,aph(3'')-Ib,aph(6)-Id,dfrA1,floR,qacE,sul1,sul2,tet(A)	IncFIB,IncFIA	Clade8	stx2a
SRR7431553	aadA1,aph(3'')-Ib,aph(6)-Id,dfrA1,floR,qacE,sul1,sul2,tet(A)	IncFIB,IncFIA	Clade8	stx2a
SRR7431554	aadA1,aph(3'')-Ib,aph(6)-Id,dfrA1,floR,qacE,sul1,sul2,tet(A)	IncFIA,IncFIB	Clade8	stx2c
SRR7431555	aadA1,aph(3'')-Ib,aph(6)-Id,dfrA1,floR,qacE,sul1,sul2,tet(A)	IncFIB,IncFIA	Clade8	stx2a
SRR7431556	aadA1,aph(3'')-Ib,aph(6)-Id,dfrA1,floR,qacE,sul1,sul2,tet(A)	IncFIB,IncFIA	Clade8	stx2a
SRR7431557	aadA1,aph(3'')-Ib,aph(6)-Id,dfrA1,floR,qacE,sul1,sul2,tet(A)	IncFIA,IncFIB	Clade8	stx2a
SRR7431558	aadA1,aph(3'')-Ib,aph(6)-Id,dfrA1,floR,qacE,sul1,sul2,tet(A)	IncFIB,IncFIA	Clade8	stx2a
SRR7431559	aadA1,aph(3'')-Ib,aph(6)-Id,dfrA1,floR,qacE,sul1,sul2,tet(A)	IncFIB,IncFIA	Clade8	stx2c
SRR7431560	aadA1,aph(3'')-Ib,aph(6)-Id,dfrA1,floR,qacE,sul1,sul2,tet(A)	IncFIA,IncFIB	Clade8	stx2c
SRR7431561	aadA1,aph(3'')-Ib,aph(6)-Id,dfrA1,floR,qacE,sul1,sul2,tet(A)	IncFIA,IncFIB	Clade8	stx2c
SRR7432622	aadA1,aph(3'')-Ib,aph(6)-Id,dfrA1,floR,qacE,sul1,sul2,tet(A)	IncFIA,IncFIB	Clade8	stx2c
SRR7432638	aadA1,aph(3'')-Ib,aph(6)-Id,dfrA1,floR,qacE,sul1,sul2,tet(A)	IncFIB,IncFIA	Clade8	stx2a
SRR7432653	aadA1,aph(3'')-Ib,aph(6)-Id,dfrA1,floR,qacE,sul1,sul2,tet(A)	IncFIB,IncFIA	Clade8	stx2c
SRR7432666	aadA1,aph(3'')-Ib,aph(6)-Id,dfrA1,floR,qacE,sul1,sul2,tet(A)	IncFIA,IncFIB	Clade8	stx2c
SRR7432678	aadA1,aph(3'')-Ib,aph(6)-Id,dfrA1,floR,qacE,sul1,sul2,tet(A)	IncFIB,IncFIA	Clade8	stx2a
SRR7432691	aadA1,aph(3'')-Ib,aph(6)-Id,dfrA1,floR,qacE,sul1,sul2,tet(A)	IncFIA,IncFIB	Clade8	stx2a
SRR7432705	aadA1,aph(3'')-Ib,aph(6)-Id,dfrA1,floR,qacE,sul1,sul2,tet(A)	IncFIA,IncFIB	Clade8	stx2a
SRR7432719	aadA1,aph(3'')-Ib,aph(6)-Id,dfrA1,floR,qacE,sul1,sul2,tet(A)	IncFIB,IncFIA	Clade8	stx2a
SRR7432746	aadA1,aph(3'')-Ib,aph(6)-Id,dfrA1,floR,qacE,sul1,sul2,tet(A)	IncFIA,IncFIB	Clade8	stx2a
SRR7432761	aadA1,aph(3'')-Ib,aph(6)-Id,dfrA1,floR,qacE,sul1,sul2,tet(A)	IncFIA,IncFIB	Clade8	stx2a
SRR7432774	aadA1,aph(3'')-Ib,aph(6)-Id,dfrA1,floR,qacE,sul1,sul2,tet(A)	IncFIB,IncFIA	Clade8	stx2a
SRR7439048	aadA1,aph(3'')-Ib,aph(6)-Id,dfrA1,floR,qacE,sul1,sul2,tet(A)	IncFIA,IncFIB	Clade8	stx2a,stx2c
SRR7456213	aadA1,aph(3'')-Ib,aph(6)-Id,dfrA1,floR,qacE,sul1,sul2,tet(A)	IncFIA,IncFIB	Clade8	stx2a,stx2c
SRR7456327	aadA1,aph(3'')-Ib,aph(6)-Id,dfrA1,floR,qacE,sul1,sul2,tet(A)	IncFIA,IncFIB	Clade8	stx2a,stx2c
SRR7456367	aadA1,aph(3'')-Ib,aph(6)-Id,dfrA1,floR,qacE,sul1,sul2,tet(A)	IncFIB,IncI1-I(gamma),IncFIA,IncX4,IncI2(delta)	Clade8	stx2a,stx2c
SRR7456373	aadA1,aph(3'')-Ib,aph(6)-Id,dfrA1,floR,qacE,sul1,sul2,tet(A)	IncFIA,IncFIB	Clade8	stx2a,stx2c
SRR7477745	aadA1,aph(3'')-Ib,aph(6)-Id,dfrA1,floR,qacE,sul1,sul2,tet(A)	IncFIA,IncFIB	Clade8	stx2c
SRR7479019	aadA1,aph(3'')-Ib,aph(6)-Id,dfrA1,floR,qacE,sul1,sul2,tet(A)	IncFIA	Clade8	stx2a
SRR7503336	aadA1,aph(3'')-Ib,aph(6)-Id,dfrA1,floR,qacE,sul1,sul2,tet(A)	IncFIA,IncFIB	Clade8	stx2a,stx2c
SRR7503829	aadA1,aph(3'')-Ib,aph(6)-Id,dfrA1,floR,qacE,sul1,sul2,tet(A)	IncFIB,IncFIA	Clade8	stx2a,stx2c
SRR7620556	aadA1,aph(3'')-Ib,aph(6)-Id,dfrA1,floR,qacE,sul1,sul2,tet(A)	IncFIA,IncFIB	Clade8	stx2a,stx2c
SRR7620566	aadA1,aph(3'')-Ib,aph(6)-Id,dfrA1,floR,qacE,sul1,sul2,tet(A)	IncFIB,IncFIA	Clade8	stx2a,stx2c
SRR7631791	aadA1,aph(3'')-Ib,aph(6)-Id,dfrA1,floR,qacE,sul1,sul2,tet(A)	IncFIA,IncFIB	Clade8	stx2a
SRR7631793	aadA1,aph(3'')-Ib,aph(6)-Id,dfrA1,floR,qacE,sul1,sul2,tet(A)	IncFIA,IncFIB	Clade8	stx2a
SRR7631798	aadA1,aph(3'')-Ib,aph(6)-Id,dfrA1,floR,qacE,sul1,sul2,tet(A)	IncFIA,IncFIB	Clade8	stx2a
SRR7641487	aadA1,aph(3'')-Ib,aph(6)-Id,dfrA1,floR,qacE,sul1,sul2,tet(A)	IncFIA,IncFIB	Clade8	stx2a,stx2c
SRR7664568	aadA1,aph(3'')-Ib,aph(6)-Id,dfrA1,floR,qacE,sul1,sul2,tet(A)	IncFIA,IncFIB	Clade8	stx2a
SRR7691668	aadA1,aph(3'')-Ib,aph(6)-Id,dfrA1,floR,qacE,sul1,sul2,tet(A)	IncFIA,IncFIB	Clade8	stx2a,stx2c
SRR7726361	aadA1,aph(3'')-Ib,aph(6)-Id,dfrA1,floR,qacE,sul1,sul2,tet(A)	IncFIA,IncFIB	Clade8	stx2c
SRR7726370	aadA1,aph(3'')-Ib,aph(6)-Id,dfrA1,floR,qacE,sul1,sul2,tet(A)	IncFIB,IncFIA	Clade8	stx2a,stx2c
SRR7735979	aadA1,aph(3'')-Ib,aph(6)-Id,dfrA1,floR,qacE,sul1,sul2,tet(A)	IncFIA,IncFIB	Clade8	stx2a
SRR7735984	aadA1,aph(3'')-Ib,aph(6)-Id,dfrA1,floR,qacE,sul1,sul2,tet(A)	IncFIA,IncFIB	Clade8	stx2a,stx2c
SRR7736003	aadA1,aph(3'')-Ib,aph(6)-Id,dfrA1,floR,qacE,sul1,sul2,tet(A)	IncI1-I(gamma),IncFIA,IncFIB	Clade8	stx2a,stx2c
SRR7736007	aadA1,aph(3'')-Ib,aph(6)-Id,dfrA1,floR,qacE,sul1,sul2,tet(A)	IncFIA,IncFIB	Clade8	stx2a,stx2c
SRR7739438	aadA1,aph(3'')-Ib,aph(6)-Id,dfrA1,floR,qacE,sul1,sul2,tet(A)	IncFII(pHN7A8),IncFIA,IncFIB	Clade8	stx2a,stx2c
SRR7767430	aadA1,aph(3'')-Ib,aph(6)-Id,dfrA1,floR,qacE,sul1,sul2,tet(A)	IncFIB,IncFIA	Clade8	stx2a,stx2c
SRR7804303	aadA1,aph(3'')-Ib,aph(6)-Id,dfrA1,floR,qacE,sul1,sul2,tet(A)	IncFIB,IncFIA	Clade8	stx2a,stx2c
SRR7821228	aadA1,aph(3'')-Ib,aph(6)-Id,dfrA1,floR,qacE,sul1,sul2,tet(A)	IncFIA,IncFIB	Clade8	stx2a,stx2c
SRR7821232	aadA1,aph(3'')-Ib,aph(6)-Id,dfrA1,floR,qacE,sul1,sul2,tet(A)	IncFIA,IncFIB	Clade8	stx2a
SRR7821233	aadA1,aph(3'')-Ib,aph(6)-Id,dfrA1,floR,qacE,sul1,sul2,tet(A)	IncFIA,IncFIB	Clade8	stx2a
SRR7821235	aadA1,aph(3'')-Ib,aph(6)-Id,dfrA1,floR,qacE,sul1,sul2,tet(A)	IncFIA,IncFIB	Clade8	stx2a,stx2c
SRR7821238	aadA1,aph(3'')-Ib,aph(6)-Id,dfrA1,floR,qacE,sul1,sul2,tet(A)	IncFIA,IncFIB	Clade8	stx2a,stx2c
SRR7942441	aadA1,aph(3'')-Ib,aph(6)-Id,dfrA1,floR,qacE,sul1,sul2,tet(A)	IncFIA,IncFIB	Clade8	stx2a,stx2c
SRR7992253	aadA1,aph(3'')-Ib,aph(6)-Id,dfrA1,floR,qacE,sul1,sul2,tet(A)	IncFIA,IncFIB	Clade8	stx2a,stx2c
SRR7992300	aadA1,aph(3'')-Ib,aph(6)-Id,dfrA1,floR,qacE,sul1,sul2,tet(A)	IncFIA,IncFIB	Clade8	stx2a,stx2c
SRR8003457	aadA1,aph(3'')-Ib,aph(6)-Id,dfrA1,floR,qacE,sul1,sul2,tet(A)	IncFIA,IncFIB	Clade8	stx2c
SRR8003599	aadA1,aph(3'')-Ib,aph(6)-Id,dfrA1,floR,qacE,sul1,sul2,tet(A)	None	Clade8	stx2a,stx2c
SRR8111026	aadA1,aph(3'')-Ib,aph(6)-Id,dfrA1,floR,qacE,sul1,sul2,tet(A)	IncFIB,IncFIA	Clade8	stx2a,stx2c
SRR8136389	aadA1,aph(3'')-Ib,aph(6)-Id,blaCTX-M-27,dfrA1,floR,qacE,sul1,sul2,tet(A)	IncFIB,IncFII,IncFIA	Clade8	stx2a,stx2c
SRR8141233	aadA1,aph(3'')-Ib,aph(6)-Id,dfrA1,floR,qacE,sul1,sul2,tet(A)	IncFIA,IncFIB	Clade8	stx2a,stx2c
SRR8192844	aadA1,aph(3'')-Ib,aph(6)-Id,dfrA1,floR,qacE,sul1,sul2,tet(A)	IncFIA,IncFIB	Clade8	stx2a,stx2c
SRR8256212	aadA1,aph(3'')-Ib,aph(6)-Id,dfrA1,floR,qacE,sul1,sul2,tet(A)	None	Clade8	stx2a,stx2c
SRR8307151	aadA1,aph(3'')-Ib,aph(6)-Id,dfrA1,floR,qacE,sul1,sul2,tet(A)	IncFIA,pEC4115,IncFIB	Clade8	stx2a,stx2c
SRR8358096	aadA1,aph(3'')-Ib,aph(6)-Id,dfrA1,floR,qacE,sul1,sul2,tet(A)	IncFIA,IncFIB	Clade8	stx2a,stx2c
SRR8385395	aadA1,aph(3'')-Ib,aph(6)-Id,dfrA1,floR,qacE,sul1,sul2,tet(A)	IncFIA,IncI2(delta),IncFIB	Clade8	stx2a,stx2c
SRR8385414	aadA1,aph(3'')-Ib,aph(6)-Id,dfrA1,floR,qacE,sul1,sul2,tet(A)	IncFIA,IncFIB	Clade8	stx2a,stx2c
SRR8385519	aadA1,aph(3'')-Ib,aph(6)-Id,dfrA1,floR,qacE,sul1,sul2,tet(A)	IncFIA,IncFIB	Clade8	stx2a,stx2c
SRR8423741	aadA1,aph(3'')-Ib,aph(6)-Id,dfrA1,floR,qacE,sul1,sul2,tet(A)	IncFIB,IncFIA	Clade8	stx2a,stx2c
SRR8499561	aadA1,aph(3'')-Ib,aph(6)-Id,dfrA1,floR,qacE,sul1,sul2,tet(A)	IncFIA,IncFIB	Clade8	stx2a,stx2c
SRR8499563	aadA1,aph(3'')-Ib,aph(6)-Id,dfrA1,floR,qacE,sul1,sul2,tet(A)	IncFIB,IncFIA	Clade8	stx2a,stx2c
SRR8499564	aadA1,aph(3'')-Ib,aph(6)-Id,dfrA1,floR,qacE,sul1,sul2	IncFIB,IncFIA	Clade8	stx2a,stx2c
SRR8499565	aadA1,aph(3'')-Ib,aph(6)-Id,dfrA1,floR,qacE,sul1,sul2,tet(A)	IncFIA,IncFIB	Clade8	stx2a,stx2c
SRR8499567	aadA1,aph(3'')-Ib,aph(6)-Id,dfrA1,floR,qacE,sul1,sul2,tet(A)	IncFIA,IncFIB	Clade8	stx2a,stx2c
SRR8499568	aadA1,aph(3'')-Ib,aph(6)-Id,dfrA1,floR,qacE,sul1,sul2,tet(A)	IncFIA,IncFIB	Clade8	stx2a,stx2c
SRR8499569	aadA1,aph(3'')-Ib,aph(6)-Id,dfrA1,floR,qacE,sul1,sul2,tet(A)	IncFIA,IncFIB	Clade8	stx2a,stx2c
SRR8731191	aadA1,aph(3'')-Ib,aph(6)-Id,dfrA1,floR,qacE,sul1,sul2,tet(A)	IncFIA,IncFIB	Clade8	stx2a,stx2c
SRR8764296	aadA1,aph(3'')-Ib,aph(6)-Id,dfrA1,floR,qacE,sul1,sul2,tet(A)	IncFIA,IncFIB	Clade8	stx2a,stx2c
SRR8809594	aadA1,aph(3'')-Ib,aph(6)-Id,dfrA1,floR,qacE,sul1,sul2,tet(A)	IncFIB,IncFIA	Clade8	stx2a,stx2c
SRR8809599	aadA1,aph(3'')-Ib,aph(6)-Id,dfrA1,floR,qacE,sul1,sul2,tet(A)	IncFIA,IncFIB	Clade8	stx2a,stx2c
SRR8877805	aadA1,aph(3'')-Ib,aph(6)-Id,dfrA1,floR,qacE,sul1,sul2,tet(A)	IncFIA,IncFIB	Clade8	stx2a
SRR8898148	aadA1,aph(3'')-Ib,aph(6)-Id,dfrA1,floR,qacE,sul1,sul2,tet(A)	IncFIB,IncFIA	Clade8	stx2a,stx2c
SRR9027941	aadA1,aph(3'')-Ib,aph(6)-Id,dfrA1,floR,qacE,sul1,sul2,tet(A)	IncI1-I(gamma),IncI2(delta),IncFII(pSE11),IncFIB,IncFIA	Clade8	stx2a
SRR9028657	aadA1,aph(3'')-Ib,aph(6)-Id,dfrA1,floR,qacE,sul1,sul2,tet(A)	IncI1-I(gamma),IncFIC(FII),IncFIB,IncFIA	Clade8	stx2a,stx2c
SRR9047880	aadA1,aph(3'')-Ib,aph(6)-Id,dfrA1,floR,qacE,sul1,sul2,tet(A)	IncFIA,IncFIB	Clade8	stx2a,stx2c
SRR9106057	aadA1,aph(3'')-Ib,aph(6)-Id,dfrA1,floR,qacE,sul1,sul2,tet(A)	IncFIA,IncFIB	Clade8	stx2a,stx2c
SRR9274013	aadA1,aph(3'')-Ib,aph(6)-Id,dfrA1,floR,qacE,sul1,sul2,tet(A)	IncFIA,IncFIB	Clade8	stx2a,stx2c
SRR9280521	aadA1,aph(3'')-Ib,aph(6)-Id,dfrA1,floR,qacE,sul1,sul2,tet(A)	IncFIA,IncFIB	Clade8	stx2a
SRR9291509	aadA1,aph(3'')-Ib,aph(6)-Id,dfrA1,floR,qacE,sul1,sul2,tet(A)	IncFIB,IncFIA	Clade8	stx2a
SRR9321920	aadA1,aph(3'')-Ib,aph(6)-Id,dfrA1,floR,qacE,sul1,sul2,tet(A)	IncFIB	Clade8	stx2a,stx2c
SRR9321958	aadA1,aph(3'')-Ib,aph(6)-Id,dfrA1,floR,qacE,sul1,sul2,tet(A)	IncFIA,IncFIB	Clade8	stx2a,stx2c
SRR9321959	aadA1,aph(3'')-Ib,aph(6)-Id,dfrA1,floR,qacE,sul1,sul2,tet(A)	pEC4115,IncFIB,IncFIA	Clade8	stx2a,stx2c
SRR9592598	aadA1,aph(3'')-Ib,aph(6)-Id,dfrA1,floR,qacE,sul1,sul2,tet(A)	IncFIB,IncFIA	Clade8	stx2a,stx2c
SRR9592599	aadA1,aph(3'')-Ib,aph(6)-Id,dfrA1,floR,qacE,sul1,sul2,tet(A)	IncFIB,IncFIA	Clade8	stx2a,stx2c
SRR9596621	aadA1,aph(3'')-Ib,aph(6)-Id,dfrA1,floR,qacE,sul1,sul2,tet(A)	IncFIA,IncFIB	Clade8	stx2a
SRR9598618	aadA1,aph(3'')-Ib,aph(6)-Id,dfrA1,floR,qacE,sul1,sul2,tet(A)	IncFIA,IncFIB	Clade8	stx2a,stx2c
SRR9620881	aadA1,aph(3'')-Ib,aph(6)-Id,dfrA1,floR,qacE,sul1,sul2,tet(A)	IncFIA,IncFIB	Clade8	stx2a,stx2c
SRR9637571	aadA1,aph(3'')-Ib,aph(6)-Id,dfrA1,floR,qacE,sul1,sul2,tet(A)	IncFIA,IncFIB	Clade8	stx2a,stx2c
SRR9700076	aadA1,aph(3'')-Ib,aph(6)-Id,dfrA1,floR,qacE,sul1,sul2,tet(A)	IncFIB,IncFIA	Clade8	stx2a
SRR9700077	aadA1,aph(3'')-Ib,aph(6)-Id,dfrA1,floR,qacE,sul1,sul2,tet(A)	IncFIB,IncFIA	Clade8	stx2a,stx2c
SRR9710805	aadA1,aph(3'')-Ib,aph(6)-Id,dfrA1,floR,qacE,sul1,sul2,tet(A)	IncFIA,IncFIB	Clade8	stx2a
SRR9719059	aadA1,aph(3'')-Ib,aph(6)-Id,dfrA1,floR,qacE,sul1,sul2,tet(A)	IncFIA,IncFIB	Clade8	stx2a
SRR9719063	aadA1,aph(3'')-Ib,aph(6)-Id,dfrA1,floR,qacE,sul1,sul2,tet(A)	IncFII(pCoo)	Clade8	stx2a
SRR9719065	aadA1,aph(3'')-Ib,aph(6)-Id,dfrA1,floR,qacE,sul1,sul2,tet(A)	IncFIA,IncFIB	Clade8	stx2a
SRR9719875	aadA1,aph(3'')-Ib,aph(6)-Id,dfrA1,floR,qacE,sul1,sul2,tet(A)	IncFIA,IncFIB	Clade8	stx2a,stx2c
SRR9824924	aadA1,aph(3'')-Ib,aph(6)-Id,dfrA1,floR,qacE,sul1,sul2,tet(A)	IncB/O/K/Z,IncFIA,IncFIB	Clade8	stx2a,stx2c
SRR9824929	aadA1,aph(3'')-Ib,aph(6)-Id,dfrA1,floR,qacE,sul1,sul2,tet(A)	IncB/O/K/Z,IncFIA,IncFIB	Clade8	stx2a,stx2c
SRR9833295	aadA1,aph(3'')-Ib,aph(6)-Id,dfrA1,floR,qacE,sul1,sul2,tet(A)	IncFIA,IncFIB	Clade8	stx2a,stx2c
SRR9860686	aadA1,aph(3'')-Ib,aph(6)-Id,dfrA1,floR,qacE,sul1,sul2,tet(A)	IncB/O/K/Z,IncFIB,IncFIA	Clade8	stx2a,stx2c
SRR9860752	aadA1,aph(3'')-Ib,aph(6)-Id,dfrA1,floR,qacE,sul1,sul2,tet(A)	IncB/O/K/Z,IncFIB,IncFIA	Clade8	stx2a,stx2c
SRR9861698	aadA1,aph(3'')-Ib,aph(6)-Id,dfrA1,floR,qacE,sul1,sul2,tet(A)	IncFIA,IncFIB	Clade8	stx2a
SRR9891661	aadA1,aph(3'')-Ib,aph(6)-Id,dfrA1,floR,qacE,sul1,sul2,tet(A)	IncFIA,IncFIB	Clade8	stx2a
SRR9903016	aadA1,aph(3'')-Ib,aph(6)-Id,dfrA1,floR,qacE,sul1,sul2,tet(A)	IncFIA,IncFIB	Clade8	stx2a,stx2c
SRR9911797	aadA1,aph(3'')-Ib,aph(6)-Id,dfrA1,floR,qacE,sul1,sul2,tet(A)	IncFIA,IncFIB	Clade8	stx2a,stx2c
SRR9962184	aadA1,aph(3'')-Ib,aph(6)-Id,dfrA1,floR,qacE,sul1,sul2,tet(A)	None	Clade8	stx2a,stx2c
SRR9973993	aadA1,aph(3'')-Ib,aph(6)-Id,dfrA1,floR,qacE,sul1,sul2,tet(A)	IncFIA,IncFIB	Clade8	stx2a
SRR9974009	aadA1,aph(3'')-Ib,aph(6)-Id,dfrA1,floR,qacE,sul1,sul2,tet(A)	IncFIA,IncFIB	Clade8	stx2a,stx2c
SRR9974949	aadA1,aph(3'')-Ib,aph(6)-Id,dfrA1,floR,qacE,sul1,sul2,tet(A)	IncFIA,IncFIB	Clade8	stx2a
*Antimicrobial resistance determinants (ARDs) were determined using ResFinder. The presence of plasmid replicons was determined using PlasmidFinder. The Manning clade and stx gene subtypes were determined as previously described (1,2).
1. Riordan JT, Viswanath SB, Manning SD, Whittam TS. Genetic differentiation of Escherichia coli O157:H7 clades associated with human disease by real-time PCR. J Clinical Microbiol. 2008;46:2070-3.
2. Chen JC, Patel K, Smith PA, Vidyaprakash E, Snyder C, Tagg KA, et al. Reocurring Escherichia coli O157:H7 strain linked to leafy greens-associated outbreaks, 2016-2019. Emerg Infect Dis. 2023;29:1895-9.
